# Supplementary material for: N,N′-Dimethyl-N,N′-diphenyl-3-oxa­penta­nediamide
Source: Acta Crystallogr Sect E Struct Rep Online. 2009 Jun 20;65(Pt 7):o1654. doi: 10.1107/S1600536809022806 (PMC2969191; doi:10.1107/S1600536809022806)
Supplement: Supplementary file 1 [file e-65-o1654-sup1.cif]

##############################################################################
###                                                                        ###
###        Electronic paper (Acta Crystallographica Section E)             ###
###                                                                        ###
##############################################################################
#                                                                            #
# This CIF contains the data in a paper accepted for publication in Acta     #
# Crystallographica Section E. It conforms to the requirements of Notes      #
# for Authors for Section E, and has been peer reviewed under the auspices   #
# of the IUCr Commission on Journals.                                        #
#                                                                            #
# Full details of the Crystallographic Information File format               #
# are given in the paper "The Crystallographic Information File (CIF):       #
# a New Standard Archive File for Crystallography" by S. R. Hall, F. H.      #
# Allen and I. D. Brown [Acta Cryst. (1991), A47, 655-685].                  #
#                                                                            #
# The current version of the core CIF dictionary is obtainable from          #
# ftp://ftp.iucr.org/pub/cif_core.dic. The current version number is 2.4.    #
#                                                                            #
# Software is freely available for graphical display of the structure(s) in  #
# this CIF.  For information consult the CIF home page http://www.iucr.org/  #
# cif/home.html                                                              #
#                                                                            #
# This file may be used for bona fide research purposes within the           #
# scientific community so long as proper attribution is given to the journal # 
# article from which it was obtained.                                        #
#                                                                            #
##############################################################################
                                             
data_global
_audit_creation_method     'from SHELXL97 CIF and IUCr SHELXL97-template'
_journal_date_recd_electronic     2009-06-07
_journal_date_accepted     2009-06-13
_journal_name_full     'Acta Crystallographica, Section E'
_journal_year     2009
_journal_volume     65
_journal_issue      7
_journal_page_first     o1654
_journal_page_last     o1654
_journal_paper_category     QO
_journal_coeditor_code     HK2708
_publ_contact_author_name     'Professor Guoxin Sun'
_publ_contact_author_address
;
School of Chemistry and Chemical Engineering,
University of Jinan,
Jinan 250022
People's Republic of China
;
_publ_contact_author_email     chm_sungx@ujn.edu.cn
_publ_contact_author_fax     '86 531 82767367'
_publ_contact_author_phone     '86 531 82767367'
_publ_section_title
;
<i>N</i>,<i>N</i>'-Dimethyl-<i>N</i>,<i>N</i>'-diphenyl-3-oxapentanediamide
;
loop_
    _publ_author_name
    _publ_author_address
    'Shaohong Yin'
;
 School of Chemistry and Chemical Engineering,
 University of Jinan,
 Jinan 250022
 People's Republic of China
;
    'Yu Cui'
;
 School of Chemistry and Chemical Engineering,
 University of Jinan,
 Jinan 250022
 People's Republic of China
;
    'Guangpu Wu'
;
 School of Chemistry and Chemical Engineering,
 University of Jinan,
 Jinan 250022
 People's Republic of China
;
    'Qi You'
;
 School of Chemistry and Chemical Engineering,
 University of Jinan,
 Jinan 250022
 People's Republic of China
;
    'Guoxin Sun'
;
 School of Chemistry and Chemical Engineering,
 University of Jinan,
 Jinan 250022
 People's Republic of China
;
data_I
_chemical_name_systematic
;
<i>N</i>,<i>N</i>'-Dimethyl-<i>N</i>,<i>N</i>'-diphenyl-3-oxapentanediamide
;
_chemical_name_common     ?
_chemical_formula_moiety     'C18 H20 N2 O3'
_chemical_formula_sum     'C18 H20 N2 O3'
_chemical_formula_iupac     'C18 H20 N2 O3'
_chemical_formula_weight     312.36
_chemical_melting_point     ?
_symmetry_cell_setting     monoclinic
_symmetry_space_group_name_H-M     'P 21/n'
_symmetry_space_group_name_Hall     '-P 2yn'
loop_
    _symmetry_equiv_pos_as_xyz
    'x, y, z'
    '-x+1/2, y+1/2, -z+1/2'
    '-x, -y, -z'
    'x-1/2, -y-1/2, z-1/2'
_cell_length_a     10.7607(11)
_cell_length_b     10.7552(12)
_cell_length_c     14.7054(14)
_cell_angle_alpha     90.00
_cell_angle_beta     102.8970(10)
_cell_angle_gamma     90.00
_cell_volume     1659.0(3)
_cell_formula_units_Z     4
_cell_measurement_reflns_used     1991
_cell_measurement_theta_min     2.65
_cell_measurement_theta_max     21.606
_cell_measurement_temperature     298(2)
_exptl_crystal_description     block
_exptl_crystal_colour     yellow
_exptl_crystal_size_max     0.49
_exptl_crystal_size_mid     0.48
_exptl_crystal_size_min     0.42
_exptl_crystal_density_diffrn     1.251
_exptl_crystal_density_meas     ?
_exptl_crystal_density_method     'not measured'
_exptl_crystal_F_000     664
_exptl_absorpt_coefficient_mu     0.086
_exptl_absorpt_correction_type     multi-scan
_exptl_absorpt_process_details     '(SADABS; Sheldrick, 1996)'
_exptl_absorpt_correction_T_min     0.9591
_exptl_absorpt_correction_T_max     0.9648
_exptl_special_details
;
;
_diffrn_ambient_temperature     298(2)
_diffrn_radiation_type     MoK\a
_diffrn_radiation_wavelength     0.71073
_diffrn_radiation_source     'fine-focus sealed tube'
_diffrn_radiation_monochromator     graphite
_diffrn_measurement_device_type     'Bruker SMART CCD area-detector'
_diffrn_measurement_method     '\f and \w'
_diffrn_detector_area_resol_mean     ?
_diffrn_reflns_number     8254
_diffrn_reflns_av_R_equivalents     0.0820
_diffrn_reflns_av_sigmaI/netI     0.0871
_diffrn_reflns_theta_min     2.13
_diffrn_reflns_theta_max     25.01
_diffrn_reflns_theta_full     25.01
_diffrn_measured_fraction_theta_max     0.993
_diffrn_measured_fraction_theta_full     0.993
_diffrn_reflns_limit_h_min     -12
_diffrn_reflns_limit_h_max     12
_diffrn_reflns_limit_k_min     -12
_diffrn_reflns_limit_k_max     12
_diffrn_reflns_limit_l_min     -13
_diffrn_reflns_limit_l_max     17
_diffrn_standards_number     ?
_diffrn_standards_interval_count     ?
_diffrn_standards_interval_time     ?
_diffrn_standards_decay_%     ?
_refine_special_details
;
Refinement of <i>F</i>^2^ against ALL reflections. The weighted <i>R</i>-factor
<i>wR</i> and goodness of fit <i>S</i> are based on <i>F</i>^2^, conventional
<i>R</i>-factors <i>R</i> are based on <i>F</i>, with <i>F</i> set to zero for
negative <i>F</i>^2^. The threshold expression of <i>F</i>^2^ >
\s(<i>F</i>^2^) is used only for calculating <i>R</i>-factors(gt) <i>etc</i>.
and is not relevant to the choice of reflections for refinement.
<i>R</i>-factors based on <i>F</i>^2^ are statistically about twice as large
as those based on <i>F</i>, and <i>R</i>- factors based on ALL data will be
even larger.
;
_reflns_number_total     2897
_reflns_number_gt     1644
_reflns_threshold_expression     I>2\s(I)
_refine_ls_structure_factor_coef     Fsqd
_refine_ls_matrix_type     full
_refine_ls_R_factor_all     0.1024
_refine_ls_R_factor_gt     0.0487
_refine_ls_wR_factor_gt     0.1169
_refine_ls_wR_factor_ref     0.1593
_refine_ls_goodness_of_fit_ref     1.039
_refine_ls_restrained_S_all     1.039
_refine_ls_number_reflns     2897
_refine_ls_number_parameters     209
_refine_ls_number_restraints     0
_refine_ls_hydrogen_treatment     constr
_refine_ls_weighting_scheme     calc
_refine_ls_weighting_details
         'calc w=1/[\s^2^(Fo^2^)+(0.0598P)^2^+0.3091P] where P=(Fo^2^+2Fc^2^)/3'
_atom_sites_solution_hydrogens     geom
_atom_sites_solution_primary     direct
_atom_sites_solution_secondary     difmap
_refine_ls_shift/su_max     0.000
_refine_ls_shift/su_mean     0.000
_refine_diff_density_max     0.176
_refine_diff_density_min     -0.169
_refine_ls_extinction_method     'SHELXS97 (Sheldrick, 2008)'
_refine_ls_extinction_coef     0.090(9)
_refine_ls_extinction_expression
                                  'Fc^*^=kFc[1+0.001xFc^2^\l^3^/sin(2\q)]^-1/4^'
loop_
    _atom_type_symbol
    _atom_type_description
    _atom_type_scat_dispersion_real
    _atom_type_scat_dispersion_imag
    _atom_type_scat_source
    'C' 'C' 0.0033 0.0016
                         'International Tables Vol C Tables 4.2.6.8 and 6.1.1.4'
    'H' 'H' 0.0000 0.0000
                         'International Tables Vol C Tables 4.2.6.8 and 6.1.1.4'
    'N' 'N' 0.0061 0.0033
                         'International Tables Vol C Tables 4.2.6.8 and 6.1.1.4'
    'O' 'O' 0.0106 0.0060
                         'International Tables Vol C Tables 4.2.6.8 and 6.1.1.4'
_computing_data_collection     'SMART (Bruker, 2001)'
_computing_cell_refinement     'SAINT (Bruker, 2001)'
_computing_data_reduction     'SAINT (Bruker, 2001)'
_computing_structure_solution     'SHELXS97 (Sheldrick, 2008)'
_computing_structure_refinement     'SHELXS97 (Sheldrick, 2008)'
_computing_molecular_graphics     'SHELXTL (Sheldrick, 2008)'
_computing_publication_material     'SHELXTL (Sheldrick, 2008)'
loop_
    _atom_site_type_symbol
    _atom_site_label
    _atom_site_fract_x
    _atom_site_fract_y
    _atom_site_fract_z
    _atom_site_U_iso_or_equiv
    _atom_site_adp_type
    _atom_site_calc_flag
    _atom_site_refinement_flags
    _atom_site_occupancy
    _atom_site_disorder_assembly
    _atom_site_disorder_group
    O O1 0.95256(18) 0.09798(18) 0.10834(12) 0.0572(6) Uani d . 1 . .
    O O2 0.5541(2) -0.1836(2) 0.01992(14) 0.0863(8) Uani d . 1 . .
    O O3 0.7658(2) -0.05186(17) 0.01250(12) 0.0628(6) Uani d . 1 . .
    N N1 0.94306(19) 0.2313(2) -0.01069(13) 0.0462(6) Uani d . 1 . .
    N N2 0.5968(2) -0.1632(2) 0.17586(15) 0.0557(7) Uani d . 1 . .
    C C1 0.7998(3) 0.0548(3) -0.03176(18) 0.0650(9) Uani d . 1 . .
    H H1A 0.7254 0.1077 -0.0500 0.078 Uiso calc R 1 . .
    H H1B 0.8257 0.0297 -0.0881 0.078 Uiso calc R 1 . .
    C C2 0.9057(2) 0.1288(2) 0.02810(16) 0.0446(7) Uani d . 1 . .
    C C3 1.0382(3) 0.3113(3) 0.0461(2) 0.0702(9) Uani d . 1 . .
    H H3A 1.0361 0.3012 0.1106 0.105 Uiso calc R 1 . .
    H H3B 1.0202 0.3963 0.0281 0.105 Uiso calc R 1 . .
    H H3C 1.1211 0.2892 0.0373 0.105 Uiso calc R 1 . .
    C C4 0.9035(2) 0.2600(2) -0.10801(16) 0.0441(7) Uani d . 1 . .
    C C5 0.8270(3) 0.3608(3) -0.1366(2) 0.0569(8) Uani d . 1 . .
    H H5 0.7985 0.4094 -0.0931 0.068 Uiso calc R 1 . .
    C C6 0.7922(3) 0.3901(3) -0.2303(2) 0.0705(9) Uani d . 1 . .
    H H6 0.7404 0.4587 -0.2496 0.085 Uiso calc R 1 . .
    C C7 0.8333(3) 0.3192(3) -0.2946(2) 0.0664(9) Uani d . 1 . .
    H H7 0.8093 0.3393 -0.3576 0.080 Uiso calc R 1 . .
    C C8 0.9092(3) 0.2192(3) -0.26665(19) 0.0607(8) Uani d . 1 . .
    H H8 0.9370 0.1708 -0.3107 0.073 Uiso calc R 1 . .
    C C9 0.9458(3) 0.1887(3) -0.17269(18) 0.0527(7) Uani d . 1 . .
    H H9 0.9985 0.1207 -0.1536 0.063 Uiso calc R 1 . .
    C C10 0.7034(3) -0.0267(3) 0.08526(18) 0.0586(8) Uani d . 1 . .
    H H10A 0.6570 0.0510 0.0734 0.070 Uiso calc R 1 . .
    H H10B 0.7655 -0.0194 0.1440 0.070 Uiso calc R 1 . .
    C C11 0.6129(3) -0.1313(3) 0.09046(19) 0.0546(8) Uani d . 1 . .
    C C12 0.5068(3) -0.2618(3) 0.1840(2) 0.0853(11) Uani d . 1 . .
    H H12A 0.4299 -0.2257 0.1951 0.128 Uiso calc R 1 . .
    H H12B 0.5438 -0.3154 0.2350 0.128 Uiso calc R 1 . .
    H H12C 0.4873 -0.3090 0.1272 0.128 Uiso calc R 1 . .
    C C13 0.6656(2) -0.1065(3) 0.26044(17) 0.0462(7) Uani d . 1 . .
    C C14 0.6387(3) 0.0131(3) 0.2830(2) 0.0600(8) Uani d . 1 . .
    H H14 0.5744 0.0576 0.2437 0.072 Uiso calc R 1 . .
    C C15 0.7064(3) 0.0669(3) 0.3633(2) 0.0710(9) Uani d . 1 . .
    H H15 0.6894 0.1485 0.3775 0.085 Uiso calc R 1 . .
    C C16 0.7991(3) 0.0009(4) 0.4227(2) 0.0725(10) Uani d . 1 . .
    H H16 0.8451 0.0376 0.4772 0.087 Uiso calc R 1 . .
    C C17 0.8238(3) -0.1183(3) 0.4018(2) 0.0695(9) Uani d . 1 . .
    H H17 0.8863 -0.1634 0.4424 0.083 Uiso calc R 1 . .
    C C18 0.7570(3) -0.1728(3) 0.32081(19) 0.0571(8) Uani d . 1 . .
    H H18 0.7739 -0.2546 0.3071 0.069 Uiso calc R 1 . .
loop_
    _atom_site_aniso_label
    _atom_site_aniso_U_11
    _atom_site_aniso_U_22
    _atom_site_aniso_U_33
    _atom_site_aniso_U_12
    _atom_site_aniso_U_13
    _atom_site_aniso_U_23
    O1 0.0702(13) 0.0581(13) 0.0402(11) -0.0074(10) 0.0056(9) 0.0084(9)
    O2 0.1040(18) 0.0934(18) 0.0524(13) -0.0513(15) -0.0021(12) 0.0040(11)
    O3 0.0947(16) 0.0526(12) 0.0479(11) -0.0247(11) 0.0302(10) -0.0064(9)
    N1 0.0509(13) 0.0468(14) 0.0388(12) -0.0111(11) 0.0058(9) 0.0034(10)
    N2 0.0516(14) 0.0659(16) 0.0478(14) -0.0184(12) 0.0072(10) 0.0103(11)
    C1 0.083(2) 0.067(2) 0.0435(16) -0.0325(18) 0.0119(15) 0.0048(14)
    C2 0.0552(16) 0.0431(16) 0.0366(14) -0.0029(14) 0.0128(12) 0.0022(12)
    C3 0.079(2) 0.072(2) 0.0536(18) -0.0309(18) 0.0008(15) 0.0019(15)
    C4 0.0427(14) 0.0477(17) 0.0411(14) -0.0096(13) 0.0076(11) 0.0079(12)
    C5 0.0528(17) 0.0564(19) 0.0620(18) 0.0019(15) 0.0139(13) 0.0108(15)
    C6 0.060(2) 0.077(2) 0.071(2) 0.0115(18) 0.0072(16) 0.0285(18)
    C7 0.063(2) 0.080(2) 0.0493(18) -0.0150(19) -0.0014(15) 0.0205(17)
    C8 0.072(2) 0.066(2) 0.0464(16) -0.0141(18) 0.0179(14) 0.0011(15)
    C9 0.0584(17) 0.0523(18) 0.0487(16) -0.0005(14) 0.0145(13) 0.0074(13)
    C10 0.077(2) 0.0569(19) 0.0455(16) -0.0217(16) 0.0215(14) -0.0025(13)
    C11 0.0559(17) 0.0565(19) 0.0474(16) -0.0150(15) 0.0026(13) 0.0071(14)
    C12 0.079(2) 0.103(3) 0.072(2) -0.045(2) 0.0125(17) 0.0183(19)
    C13 0.0412(15) 0.0555(18) 0.0448(15) -0.0020(13) 0.0157(12) 0.0087(13)
    C14 0.0534(18) 0.066(2) 0.0649(19) 0.0166(16) 0.0217(15) 0.0113(16)
    C15 0.087(3) 0.066(2) 0.069(2) 0.0054(19) 0.037(2) -0.0047(18)
    C16 0.084(2) 0.086(3) 0.0507(18) -0.010(2) 0.0202(17) -0.0075(18)
    C17 0.069(2) 0.085(3) 0.0507(18) 0.0095(19) 0.0052(15) 0.0092(17)
    C18 0.0613(18) 0.0565(19) 0.0524(17) 0.0149(15) 0.0100(14) 0.0088(14)
_geom_special_details
;
All e.s.d.'s (except the e.s.d. in the dihedral angle between two l.s. planes)
are estimated using the full covariance matrix. The cell e.s.d.'s are taken
into account individually in the estimation of e.s.d.'s in distances, angles
and torsion angles; correlations between e.s.d.'s in cell parameters are only
used when they are defined by crystal symmetry. An approximate (isotropic)
treatment of cell e.s.d.'s is used for estimating e.s.d.'s involving l.s.
planes.
;
loop_
    _geom_bond_atom_site_label_1
    _geom_bond_atom_site_label_2
    _geom_bond_site_symmetry_2
    _geom_bond_distance
    _geom_bond_publ_flag
    O1 C2 . 1.221(3) ?
    O2 C11 . 1.225(3) ?
    O3 C1 . 1.407(3) ?
    O3 C10 . 1.410(3) ?
    N1 C2 . 1.343(3) ?
    N1 C4 . 1.433(3) ?
    N1 C3 . 1.450(3) ?
    N2 C11 . 1.350(3) ?
    N2 C13 . 1.434(3) ?
    N2 C12 . 1.459(4) ?
    C1 C2 . 1.504(4) ?
    C1 H1A . 0.9700 ?
    C1 H1B . 0.9700 ?
    C3 H3A . 0.9600 ?
    C3 H3B . 0.9600 ?
    C3 H3C . 0.9600 ?
    C4 C5 . 1.370(4) ?
    C4 C9 . 1.376(4) ?
    C5 C6 . 1.381(4) ?
    C5 H5 . 0.9300 ?
    C6 C7 . 1.363(4) ?
    C6 H6 . 0.9300 ?
    C7 C8 . 1.358(4) ?
    C7 H7 . 0.9300 ?
    C8 C9 . 1.389(4) ?
    C8 H8 . 0.9300 ?
    C9 H9 . 0.9300 ?
    C10 C11 . 1.501(4) ?
    C10 H10A . 0.9700 ?
    C10 H10B . 0.9700 ?
    C12 H12A . 0.9600 ?
    C12 H12B . 0.9600 ?
    C12 H12C . 0.9600 ?
    C13 C18 . 1.369(4) ?
    C13 C14 . 1.376(4) ?
    C14 C15 . 1.369(4) ?
    C14 H14 . 0.9300 ?
    C15 C16 . 1.368(4) ?
    C15 H15 . 0.9300 ?
    C16 C17 . 1.359(5) ?
    C16 H16 . 0.9300 ?
    C17 C18 . 1.377(4) ?
    C17 H17 . 0.9300 ?
    C18 H18 . 0.9300 ?
loop_
    _geom_angle_atom_site_label_1
    _geom_angle_atom_site_label_2
    _geom_angle_atom_site_label_3
    _geom_angle_site_symmetry_1
    _geom_angle_site_symmetry_3
    _geom_angle
    _geom_angle_publ_flag
    C1 O3 C10 . . 114.3(2) ?
    C2 N1 C4 . . 123.4(2) ?
    C2 N1 C3 . . 118.8(2) ?
    C4 N1 C3 . . 117.5(2) ?
    C11 N2 C13 . . 123.4(2) ?
    C11 N2 C12 . . 119.1(2) ?
    C13 N2 C12 . . 117.5(2) ?
    O3 C1 C2 . . 113.7(2) ?
    O3 C1 H1A . . 108.8 ?
    C2 C1 H1A . . 108.8 ?
    O3 C1 H1B . . 108.8 ?
    C2 C1 H1B . . 108.8 ?
    H1A C1 H1B . . 107.7 ?
    O1 C2 N1 . . 122.4(2) ?
    O1 C2 C1 . . 121.2(2) ?
    N1 C2 C1 . . 116.5(2) ?
    N1 C3 H3A . . 109.5 ?
    N1 C3 H3B . . 109.5 ?
    H3A C3 H3B . . 109.5 ?
    N1 C3 H3C . . 109.5 ?
    H3A C3 H3C . . 109.5 ?
    H3B C3 H3C . . 109.5 ?
    C5 C4 C9 . . 119.8(2) ?
    C5 C4 N1 . . 120.1(2) ?
    C9 C4 N1 . . 120.0(2) ?
    C4 C5 C6 . . 119.8(3) ?
    C4 C5 H5 . . 120.1 ?
    C6 C5 H5 . . 120.1 ?
    C7 C6 C5 . . 120.5(3) ?
    C7 C6 H6 . . 119.7 ?
    C5 C6 H6 . . 119.7 ?
    C8 C7 C6 . . 119.9(3) ?
    C8 C7 H7 . . 120.0 ?
    C6 C7 H7 . . 120.0 ?
    C7 C8 C9 . . 120.4(3) ?
    C7 C8 H8 . . 119.8 ?
    C9 C8 H8 . . 119.8 ?
    C4 C9 C8 . . 119.5(3) ?
    C4 C9 H9 . . 120.2 ?
    C8 C9 H9 . . 120.2 ?
    O3 C10 C11 . . 108.6(2) ?
    O3 C10 H10A . . 110.0 ?
    C11 C10 H10A . . 110.0 ?
    O3 C10 H10B . . 110.0 ?
    C11 C10 H10B . . 110.0 ?
    H10A C10 H10B . . 108.3 ?
    O2 C11 N2 . . 121.5(3) ?
    O2 C11 C10 . . 121.3(2) ?
    N2 C11 C10 . . 117.2(2) ?
    N2 C12 H12A . . 109.5 ?
    N2 C12 H12B . . 109.5 ?
    H12A C12 H12B . . 109.5 ?
    N2 C12 H12C . . 109.5 ?
    H12A C12 H12C . . 109.5 ?
    H12B C12 H12C . . 109.5 ?
    C18 C13 C14 . . 119.3(3) ?
    C18 C13 N2 . . 119.9(3) ?
    C14 C13 N2 . . 120.8(2) ?
    C15 C14 C13 . . 120.2(3) ?
    C15 C14 H14 . . 119.9 ?
    C13 C14 H14 . . 119.9 ?
    C16 C15 C14 . . 120.2(3) ?
    C16 C15 H15 . . 119.9 ?
    C14 C15 H15 . . 119.9 ?
    C17 C16 C15 . . 119.8(3) ?
    C17 C16 H16 . . 120.1 ?
    C15 C16 H16 . . 120.1 ?
    C16 C17 C18 . . 120.4(3) ?
    C16 C17 H17 . . 119.8 ?
    C18 C17 H17 . . 119.8 ?
    C13 C18 C17 . . 120.0(3) ?
    C13 C18 H18 . . 120.0 ?
    C17 C18 H18 . . 120.0 ?
loop_
    _geom_torsion_atom_site_label_1
    _geom_torsion_atom_site_label_2
    _geom_torsion_atom_site_label_3
    _geom_torsion_atom_site_label_4
    _geom_torsion_site_symmetry_1
    _geom_torsion_site_symmetry_2
    _geom_torsion_site_symmetry_3
    _geom_torsion_site_symmetry_4
    _geom_torsion
    _geom_torsion_publ_flag
    C10 O3 C1 C2 . . . . 70.1(3) ?
    C4 N1 C2 O1 . . . . 170.6(2) ?
    C3 N1 C2 O1 . . . . -2.9(4) ?
    C4 N1 C2 C1 . . . . -11.0(4) ?
    C3 N1 C2 C1 . . . . 175.4(3) ?
    O3 C1 C2 O1 . . . . -2.1(4) ?
    O3 C1 C2 N1 . . . . 179.5(2) ?
    C2 N1 C4 C5 . . . . 113.5(3) ?
    C3 N1 C4 C5 . . . . -72.9(3) ?
    C2 N1 C4 C9 . . . . -68.7(3) ?
    C3 N1 C4 C9 . . . . 104.9(3) ?
    C9 C4 C5 C6 . . . . 0.3(4) ?
    N1 C4 C5 C6 . . . . 178.1(2) ?
    C4 C5 C6 C7 . . . . 0.1(4) ?
    C5 C6 C7 C8 . . . . -0.2(5) ?
    C6 C7 C8 C9 . . . . -0.2(4) ?
    C5 C4 C9 C8 . . . . -0.7(4) ?
    N1 C4 C9 C8 . . . . -178.5(2) ?
    C7 C8 C9 C4 . . . . 0.6(4) ?
    C1 O3 C10 C11 . . . . 149.2(2) ?
    C13 N2 C11 O2 . . . . 178.6(3) ?
    C12 N2 C11 O2 . . . . -0.4(4) ?
    C13 N2 C11 C10 . . . . -2.9(4) ?
    C12 N2 C11 C10 . . . . 178.1(3) ?
    O3 C10 C11 O2 . . . . -36.2(4) ?
    O3 C10 C11 N2 . . . . 145.2(3) ?
    C11 N2 C13 C18 . . . . -109.3(3) ?
    C12 N2 C13 C18 . . . . 69.7(3) ?
    C11 N2 C13 C14 . . . . 72.3(3) ?
    C12 N2 C13 C14 . . . . -108.7(3) ?
    C18 C13 C14 C15 . . . . 2.6(4) ?
    N2 C13 C14 C15 . . . . -179.0(2) ?
    C13 C14 C15 C16 . . . . -1.6(4) ?
    C14 C15 C16 C17 . . . . -0.1(5) ?
    C15 C16 C17 C18 . . . . 0.6(5) ?
    C14 C13 C18 C17 . . . . -2.1(4) ?
    N2 C13 C18 C17 . . . . 179.5(2) ?
    C16 C17 C18 C13 . . . . 0.4(4) ?
loop_
    _geom_hbond_atom_site_label_D
    _geom_hbond_atom_site_label_H
    _geom_hbond_atom_site_label_A
    _geom_hbond_site_symmetry_A
    _geom_hbond_distance_DH
    _geom_hbond_distance_HA
    _geom_hbond_distance_DA
    _geom_hbond_angle_DHA
    _geom_hbond_publ_flag
    C3 H3A O1 . 0.96 2.36 2.707(3) 101 yes
    C7 H7 O3 2_654 0.93 2.53 3.436(3) 165 yes
    C9 H9 O1 3_755 0.93 2.47 3.337(3) 155 yes
    C10 H10B O1 . 0.97 2.53 2.949(3) 106 yes
    C12 H12B O1 2_645 0.96 2.48 3.346(3) 151 yes
    C12 H12C O2 . 0.96 2.31 2.709(3) 104 yes
    C17 H17 O2 4_656 0.93 2.52 3.432(3) 167 yes
