# Supplementary material for: N,N′-Dimethyl-N,N′-diphenyl-3-oxa­penta­nediamide
Source: Acta Crystallogr Sect E Struct Rep Online. 2009 Jun 20;65(Pt 7):o1654. doi: 10.1107/S1600536809022806 (PMC2969191; doi:10.1107/S1600536809022806)
Supplement: Supplementary file 2 [file e-65-o1654-Isup2.hkl]

# 
# h,k,l, Fc-squared, Fo-squared, sigma(Fo-squared) and status flag 
# 
data_I
_shelx_title ' 070202c in P2(1)/n' 
_shelx_refln_list_code          4 
_shelx_F_calc_maximum       80.27 
_exptl_crystal_F_000       664.00 
_reflns_d_resolution_high  0.8406 
 
loop_ 
 _symmetry_equiv_pos_as_xyz 
 'x, y, z' 
 '-x+1/2, y+1/2, -z+1/2' 
 '-x, -y, -z' 
 'x-1/2, -y-1/2, z-1/2' 
 
_cell_length_a    10.7607 
_cell_length_b    10.7552 
_cell_length_c    14.7054 
_cell_angle_alpha  90.000 
_cell_angle_beta  102.897 
_cell_angle_gamma  90.000 
 
_shelx_F_squared_multiplier     1.000 
 
loop_ 
 _refln_index_h 
 _refln_index_k 
 _refln_index_l 
 _refln_F_squared_calc 
 _refln_F_squared_meas 
 _refln_F_squared_sigma 
 _refln_observed_status 
   2   0   0      811.05      839.53     60.87 o 
   4   0   0       74.05       61.62      6.77 o 
   6   0   0      257.37      323.98     26.33 o 
   8   0   0      486.51      493.15     39.64 o 
  10   0   0        7.97       -2.83      6.63 o 
  12   0   0        4.53        6.77      8.97 o 
   1   1   0      323.12      313.57     23.83 o 
   3   1   0     2113.88     2475.90    129.09 o 
   4   1   0     3324.51     3204.80    135.06 o 
   5   1   0        3.66        6.17      2.38 o 
   6   1   0       58.58       63.18      6.47 o 
   7   1   0      187.73      201.93     16.24 o 
   8   1   0       41.61       36.22      5.95 o 
   9   1   0        0.44       -5.13      4.17 o 
  10   1   0       79.57       91.17     11.25 o 
  11   1   0        2.41       -7.45      6.63 o 
  12   1   0        8.26       -0.35      6.36 o 
   0   2   0     1827.83     1798.48    130.04 o 
   3   2   0     2221.50     2563.26    184.85 o 
   4   2   0      285.96      292.14     11.55 o 
   5   2   0     1287.57     1301.88     48.08 o 
   6   2   0      562.71      635.31     38.78 o 
   7   2   0       38.65       30.30      5.38 o 
   8   2   0        4.06        3.89      4.27 o 
   9   2   0        9.09        2.50      5.00 o 
  10   2   0        3.56        1.96      5.76 o 
  11   2   0        6.25       -0.02      6.08 o 
  12   2   0       23.34       25.64      8.43 o 
   1   3   0      358.44      357.05     20.35 o 
   2   3   0       11.30       11.38      1.95 o 
   3   3   0      901.17      796.78     34.82 o 
   4   3   0      309.53      289.89     16.29 o 
   5   3   0      168.69      169.69     15.08 o 
   6   3   0       17.51       13.08      3.49 o 
   7   3   0        0.88       -4.44      3.13 o 
   8   3   0       28.04       38.00      6.74 o 
   9   3   0        0.26       -5.71      4.58 o 
  10   3   0        1.54       -2.74      7.65 o 
  11   3   0       25.98       27.90      9.12 o 
  12   3   0        3.67        4.48      7.53 o 
   0   4   0      310.10      291.07     24.04 o 
   1   4   0      398.04      399.31     33.66 o 
   2   4   0       79.62       75.49      4.31 o 
   3   4   0       15.36        8.95      3.91 o 
   4   4   0       61.82       67.69      5.80 o 
   5   4   0      263.96      242.07     28.04 o 
   6   4   0       80.25       85.69      7.21 o 
   7   4   0       11.33        4.90      4.00 o 
   8   4   0       24.05        7.39      4.34 o 
   9   4   0        3.72       -3.78      4.92 o 
  10   4   0        0.00        0.41      5.33 o 
  11   4   0        0.02       -5.09      5.84 o 
   1   5   0      288.87      258.08     15.95 o 
   2   5   0      383.07      371.97     14.96 o 
   3   5   0       46.35       45.90      4.24 o 
   4   5   0       30.63       29.04      4.33 o 
   5   5   0      110.23      106.71      7.49 o 
   6   5   0       32.01       32.89      6.89 o 
   7   5   0       18.28        8.81      4.81 o 
   8   5   0        2.56       -1.72      4.17 o 
   9   5   0        0.03       -6.68      4.45 o 
  10   5   0        0.35       -4.44      5.97 o 
  11   5   0        2.84       -0.67      7.03 o 
   0   6   0       48.38       38.65      8.68 o 
   1   6   0      284.45      287.13     14.56 o 
   2   6   0       38.22       45.81     11.71 o 
   3   6   0      219.83      206.79      9.51 o 
   4   6   0       57.18       71.15      6.49 o 
   5   6   0      118.14      103.72      8.85 o 
   6   6   0        8.10       16.77      4.86 o 
   7   6   0      320.87      307.47     16.54 o 
   8   6   0       11.13       10.08      5.20 o 
   9   6   0        3.01       -6.05      5.01 o 
  10   6   0       12.72        4.32      7.09 o 
  11   6   0        0.09       -4.17      7.56 o 
   1   7   0      299.55      313.26     18.08 o 
   2   7   0       94.40       92.99      8.91 o 
   3   7   0        0.22       -1.07      2.78 o 
   4   7   0       76.91       83.29      7.66 o 
   5   7   0        2.50        2.64      4.31 o 
   6   7   0        2.18       -2.73      4.42 o 
   7   7   0        1.38       -1.35      4.74 o 
   8   7   0        4.15       -4.30      5.01 o 
   9   7   0        1.63       -6.86      5.26 o 
  10   7   0        1.52       -8.63      5.76 o 
   0   8   0       18.31       22.81      9.57 o 
   1   8   0      181.41      158.49     11.46 o 
   2   8   0       20.63       30.97      6.35 o 
   3   8   0       36.87       32.82      6.07 o 
   4   8   0      348.71      347.43     34.30 o 
   5   8   0      408.87      392.50     20.79 o 
   6   8   0       20.06       20.93      5.92 o 
   7   8   0        0.02       -0.85      5.00 o 
   8   8   0        0.66       -7.46      4.98 o 
   9   8   0        2.79        1.80      6.26 o 
   1   9   0      135.41      161.34     15.88 o 
   2   9   0       53.01       59.73     23.46 o 
   3   9   0      115.73      117.02      8.23 o 
   4   9   0        4.35        0.10      4.59 o 
   5   9   0        6.83        3.80      4.99 o 
   6   9   0        3.12       -6.54      4.36 o 
   7   9   0        2.57       -4.72      5.32 o 
   8   9   0       53.54       54.46      9.41 o 
   0  10   0        1.11       -3.59     10.08 o 
   1  10   0        1.60       -9.10      6.07 o 
   2  10   0       52.34       56.04      7.13 o 
   3  10   0       57.51       61.31      7.85 o 
   4  10   0        3.48       -4.90      5.82 o 
   5  10   0       11.57        0.51      7.27 o 
   6  10   0       14.35        8.61      7.84 o 
   7  10   0        5.97        3.14      9.17 o 
   1  11   0       14.01       17.36      8.56 o 
   2  11   0        6.01        2.40      4.99 o 
   3  11   0        0.25        3.88      5.54 o 
   4  11   0       11.86       17.32      8.14 o 
   5  11   0        0.08       -3.13      7.07 o 
   6  11   0       24.27       38.50     10.59 o 
   0  12   0        2.21       -6.73     12.12 o 
   1  12   0        8.80       -0.98      9.36 o 
   2  12   0        5.71        3.20      5.46 o 
   3  12   0       11.13        8.09      6.46 o 
   4  12   0        2.49        3.79      8.46 o 
 -11   0   1       13.01        9.90      9.20 o 
  -9   0   1      214.23      188.83     18.76 o 
  -7   0   1       78.11       85.93     11.40 o 
  -5   0   1       21.72       17.44      3.48 o 
  -3   0   1     1266.37     1102.67     84.46 o 
  -1   0   1        0.88       -1.11      1.30 o 
   3   0   1      146.01      171.34     13.95 o 
   7   0   1      472.82      579.75     45.22 o 
   9   0   1        3.89       -0.52      6.72 o 
  11   0   1        8.75        8.79      8.79 o 
 -12   1   1        7.09        3.32     11.47 o 
 -11   1   1       18.23        8.48      6.88 o 
 -10   1   1        0.98       -3.49      4.74 o 
  -9   1   1        2.63       -6.43      4.29 o 
  -8   1   1        0.30        0.59      3.72 o 
  -7   1   1      265.99      315.69     29.34 o 
  -6   1   1     1844.95     2065.33    123.69 o 
  -5   1   1       36.94       42.52      3.94 o 
  -4   1   1      256.79      322.39     19.78 o 
  -3   1   1     3361.30     3094.19    130.47 o 
  -2   1   1     1405.53     1494.91     74.50 o 
  -1   1   1      338.36      289.12      9.75 o 
   1   1   1      392.06      395.52     14.74 o 
   2   1   1      218.15      208.48      8.28 o 
   3   1   1     1832.86     1981.44    114.16 o 
   4   1   1       21.88       29.96      3.60 o 
   5   1   1      110.21      121.09      6.34 o 
   6   1   1       34.55       36.81      3.68 o 
   7   1   1       89.89      101.11      6.18 o 
   8   1   1        3.95       -0.44      4.19 o 
   9   1   1       88.97       89.39      9.74 o 
  10   1   1        0.08       -1.27      4.83 o 
  11   1   1       13.28       11.03      6.44 o 
  12   1   1        0.16       -3.33      6.77 o 
 -12   2   1        2.74        1.93      6.60 o 
 -11   2   1        0.74       -9.37      6.86 o 
 -10   2   1        4.52       -2.87      5.08 o 
  -9   2   1       61.70       55.00     10.51 o 
  -8   2   1       60.74       61.20      6.23 o 
  -7   2   1        3.95        0.67      3.07 o 
  -6   2   1      982.53     1018.37     44.61 o 
  -5   2   1      213.36      209.02     12.39 o 
  -4   2   1     2712.19     2930.63    124.18 o 
  -3   2   1     1465.96     1484.44     84.24 o 
  -2   2   1     3869.40     3462.79    145.95 o 
   0   2   1      330.88      301.15     11.53 o 
   1   2   1     1829.63     1620.43     81.37 o 
   3   2   1      943.77     1102.70     40.75 o 
   4   2   1      605.14      656.79     26.70 o 
   5   2   1        2.35        4.42      1.72 o 
   6   2   1        0.55       -1.65      1.77 o 
   7   2   1      174.56      202.91     13.27 o 
   8   2   1       28.02       27.59      6.16 o 
   9   2   1        2.74       -1.72      4.88 o 
  10   2   1        0.00        2.92      5.17 o 
  11   2   1        2.90       -6.12      5.67 o 
  12   2   1       21.75       23.84      8.52 o 
 -12   3   1        0.83        4.06      6.73 o 
 -11   3   1        0.29       -0.31      6.25 o 
 -10   3   1        2.03       -5.31      5.78 o 
  -9   3   1       32.95       28.81      5.44 o 
  -8   3   1      141.55      129.74      8.83 o 
  -7   3   1      121.10      113.98     11.83 o 
  -6   3   1      413.36      442.82     44.44 o 
  -5   3   1     1883.38     1978.65    236.68 o 
  -4   3   1      189.56      186.15     15.02 o 
  -3   3   1      314.58      248.79     12.03 o 
  -2   3   1     1265.23     1292.63     84.21 o 
  -1   3   1      110.13       90.20     11.87 o 
   0   3   1       88.69       88.94      4.87 o 
   1   3   1      481.89      513.52     22.49 o 
   2   3   1     3438.71     3025.94    110.44 o 
   3   3   1       60.72       53.39      5.73 o 
   4   3   1     3510.44     3332.65    146.49 o 
   5   3   1      396.33      411.12     23.71 o 
   6   3   1       32.80       24.86      6.64 o 
   7   3   1      273.50      265.63     23.81 o 
   8   3   1       32.39       25.22      6.22 o 
   9   3   1       14.20       24.81      6.68 o 
  10   3   1        6.53        1.20      6.07 o 
  11   3   1        2.40       -2.50      6.34 o 
 -11   4   1       15.96       19.58      7.37 o 
 -10   4   1        3.69       -4.85      9.07 o 
  -9   4   1       20.68       19.04      5.17 o 
  -8   4   1        7.54        1.42      3.91 o 
  -7   4   1       43.16       33.93      5.86 o 
  -6   4   1      732.96      748.64     54.09 o 
  -5   4   1       98.57      108.62      7.34 o 
  -4   4   1      460.88      538.12     24.61 o 
  -3   4   1     1508.68     1497.20     48.72 o 
  -2   4   1        0.01       -2.28      1.52 o 
  -1   4   1       38.72       42.17      4.96 o 
   0   4   1     1879.68     1660.48     86.11 o 
   1   4   1        2.37        3.17      1.77 o 
   2   4   1     1241.30     1265.38     68.14 o 
   3   4   1     1258.05     1294.31     64.46 o 
   4   4   1      994.21     1042.76     65.07 o 
   5   4   1      599.35      748.38     48.59 o 
   6   4   1      314.02      316.12     27.14 o 
   7   4   1       74.75       87.48     10.38 o 
   8   4   1        9.20       -0.47      5.11 o 
   9   4   1        3.17        2.62      5.44 o 
  10   4   1        0.01       -0.98      5.71 o 
  11   4   1        1.02       -2.79      6.64 o 
 -11   5   1        0.27       -8.93      6.30 o 
 -10   5   1        3.98        1.09      5.21 o 
  -9   5   1       23.63       20.70      5.81 o 
  -8   5   1      145.35      140.35     10.48 o 
  -7   5   1       77.22       88.94      8.42 o 
  -6   5   1      116.15      117.59      9.92 o 
  -5   5   1      686.19      722.91     32.91 o 
  -4   5   1      154.06      124.99      7.84 o 
  -3   5   1     1747.78     1801.08     65.77 o 
  -2   5   1       51.57       72.13      6.06 o 
  -1   5   1      713.06      634.45     34.89 o 
   0   5   1       30.35       18.52      6.03 o 
   1   5   1       34.07       32.61      4.83 o 
   2   5   1      577.95      532.29     20.55 o 
   3   5   1      864.58      861.41     48.95 o 
   4   5   1      247.17      256.36     30.86 o 
   5   5   1      455.52      462.19     21.98 o 
   6   5   1        3.13       -0.08      3.44 o 
   7   5   1        0.99       -4.56      3.64 o 
   8   5   1        8.44        7.49      4.69 o 
   9   5   1       13.70       13.67      6.87 o 
  10   5   1       12.75        5.49      6.85 o 
  11   5   1       14.15        9.59      7.32 o 
 -11   6   1        5.64        2.79      8.00 o 
 -10   6   1       10.45       11.21      6.49 o 
  -9   6   1        0.09       -5.71      5.05 o 
  -8   6   1      129.93      150.53     12.08 o 
  -7   6   1     1134.58     1161.39     87.22 o 
  -6   6   1      630.12      633.28     64.64 o 
  -5   6   1       15.73       15.13      4.26 o 
  -4   6   1      192.50      177.69     17.49 o 
  -3   6   1       24.90       22.15      3.53 o 
  -2   6   1        4.96       -0.07      2.93 o 
  -1   6   1     1302.75     1263.13     55.46 o 
   0   6   1       57.04       55.54      8.75 o 
   1   6   1      317.43      270.51     13.70 o 
   2   6   1       16.62       15.72      2.96 o 
   3   6   1       76.58       92.69      9.63 o 
   4   6   1       27.01       15.93      5.64 o 
   5   6   1        2.85        1.15      3.32 o 
   6   6   1       10.31        5.18      4.95 o 
   7   6   1        5.11        0.88      9.34 o 
   8   6   1        1.40       -6.44      4.30 o 
   9   6   1        7.11        4.51      6.69 o 
  10   6   1        3.83       -2.24      6.83 o 
 -10   7   1       63.11       73.17     10.11 o 
  -9   7   1       71.61       62.48     11.31 o 
  -8   7   1       86.59       90.48      9.98 o 
  -7   7   1       93.84       97.92     14.57 o 
  -6   7   1      112.47      117.37     16.59 o 
  -5   7   1      401.62      392.60     19.93 o 
  -4   7   1        7.41        7.61      3.93 o 
  -3   7   1      197.81      179.27     10.58 o 
  -2   7   1       92.23       84.79      9.98 o 
  -1   7   1     1114.31     1142.60     50.98 o 
   0   7   1       90.42       84.57      8.38 o 
   1   7   1      238.29      245.14     13.18 o 
   2   7   1       93.75      101.69      7.90 o 
   3   7   1      121.54      103.06      6.48 o 
   4   7   1      357.22      346.85     32.68 o 
   5   7   1       92.85      112.68     15.00 o 
   6   7   1       20.98       30.55      6.13 o 
   7   7   1        6.35        5.87      6.08 o 
   8   7   1        6.34       -2.43      4.90 o 
   9   7   1       43.16       52.12      7.70 o 
  10   7   1        1.51       -3.37      7.75 o 
  -9   8   1       23.10       28.37     10.21 o 
  -8   8   1       36.08       28.33      8.41 o 
  -7   8   1       37.23       37.97      7.22 o 
  -6   8   1        7.76       -1.15      4.79 o 
  -5   8   1      136.60      167.13     11.38 o 
  -4   8   1      294.31      286.75     13.30 o 
  -3   8   1        5.58        3.83      3.42 o 
  -2   8   1        0.01       -5.41      3.61 o 
  -1   8   1        8.66        5.24      4.15 o 
   0   8   1       27.88       23.10      4.94 o 
   1   8   1       40.86       43.11      5.84 o 
   2   8   1       14.84        6.86      5.16 o 
   3   8   1      213.32      194.61     15.85 o 
   4   8   1        0.06       -4.31      3.87 o 
   5   8   1      402.21      394.22     24.12 o 
   6   8   1      106.40      130.02     14.24 o 
   7   8   1       38.45       61.90      8.32 o 
   8   8   1        2.27        1.03      5.67 o 
   9   8   1        4.55        2.60      6.21 o 
  -9   9   1        4.97       -1.06      6.48 o 
  -8   9   1        2.68       -5.60      5.89 o 
  -7   9   1        0.01       -7.59      5.06 o 
  -6   9   1       62.48       61.14     12.64 o 
  -5   9   1        0.00       -6.41      4.27 o 
  -4   9   1       29.16       22.46      4.97 o 
  -3   9   1      147.85      137.53      9.01 o 
  -2   9   1      111.51      110.85     10.07 o 
  -1   9   1        5.52       -3.58      4.26 o 
   0   9   1       26.14       25.45      9.11 o 
   1   9   1        2.10       -5.58      5.68 o 
   2   9   1      144.16      135.42     10.29 o 
   3   9   1       42.90       39.08      6.70 o 
   4   9   1        3.21        1.19      6.41 o 
   5   9   1        0.41       -8.52      5.68 o 
   6   9   1       11.64       -3.76      6.60 o 
   7   9   1       18.34       36.54     11.61 o 
   8   9   1       13.99       12.43      8.94 o 
  -7  10   1        1.65       -6.42      6.90 o 
  -6  10   1       16.43       12.45      7.65 o 
  -5  10   1        9.23       -2.77      6.88 o 
  -4  10   1        3.11       -7.06      5.17 o 
  -3  10   1       51.55       49.88      7.19 o 
  -2  10   1       28.85       26.80      8.63 o 
  -1  10   1        2.31        1.77      7.32 o 
   0  10   1        5.51        0.37      6.95 o 
   1  10   1        3.29       -5.00      6.53 o 
   2  10   1        5.91       -3.50      5.54 o 
   3  10   1       78.08       87.01      9.98 o 
   4  10   1        5.94        4.82      7.10 o 
   5  10   1       29.26       22.36     11.24 o 
   6  10   1        2.58       -5.13      7.31 o 
   7  10   1       29.70       24.79     10.38 o 
  -6  11   1        5.58       -0.46      8.39 o 
  -5  11   1        1.04       -3.06      8.34 o 
  -4  11   1        4.90        6.10      5.97 o 
  -3  11   1        9.68       -1.55      5.93 o 
  -2  11   1       26.80       15.66     12.17 o 
  -1  11   1        1.35       -5.42      7.40 o 
   0  11   1       44.95       43.60     12.17 o 
   1  11   1        0.27       -3.88      7.71 o 
   2  11   1        7.89        7.19      5.33 o 
   3  11   1        3.18       -1.82      5.18 o 
   4  11   1        6.21        6.59      8.29 o 
   5  11   1        8.10        8.03      8.58 o 
   6  11   1       21.11       24.00     10.73 o 
  -4  12   1        1.52       -1.29      6.21 o 
  -3  12   1        1.38       -1.97      5.65 o 
  -2  12   1       13.58       20.26      6.37 o 
  -1  12   1        5.68       -3.19      8.63 o 
   0  12   1        6.93       -6.80      8.11 o 
   1  12   1        2.86       -0.90     13.59 o 
   2  12   1        1.76        3.72      5.86 o 
   3  12   1        0.03       -2.70      6.29 o 
   4  12   1        1.67        3.55      8.37 o 
 -12   0   2        0.03       -1.91      9.06 o 
 -10   0   2        2.51       -2.80      7.16 o 
  -8   0   2      393.35      426.63     34.73 o 
  -6   0   2      313.02      363.48     22.62 o 
  -4   0   2      413.26      385.98     17.33 o 
   0   0   2      815.84      819.55     60.09 o 
   2   0   2     2934.10     2727.91    139.21 o 
   4   0   2     1105.18     1212.72     62.83 o 
   6   0   2      522.75      610.21     32.78 o 
   8   0   2        0.18       -2.98      3.08 o 
  10   0   2        4.64        9.43      8.18 o 
  12   0   2      100.29      115.52     18.60 o 
 -12   1   2        4.37       -6.21      6.50 o 
 -11   1   2        0.14       -7.63      5.09 o 
 -10   1   2       61.77       70.84      9.08 o 
  -9   1   2        0.18       -6.27      4.18 o 
  -8   1   2       28.88       30.96      4.71 o 
  -7   1   2        1.27       -1.08      2.68 o 
  -6   1   2       88.74      118.58      6.98 o 
  -5   1   2        0.72       -2.08      1.97 o 
  -4   1   2     2109.11     2093.99     88.79 o 
  -2   1   2     2005.42     1945.15     58.23 o 
  -1   1   2     2137.73     2045.83     85.07 o 
   0   1   2     2626.26     2496.57    104.10 o 
   1   1   2      399.08      410.04     15.27 o 
   2   1   2        7.24        5.91      1.07 o 
   3   1   2      642.05      733.39     54.33 o 
   4   1   2      203.30      211.33      9.88 o 
   5   1   2      723.29      762.75     32.91 o 
   6   1   2       12.11       13.76      2.66 o 
   7   1   2       52.88       54.71      4.31 o 
   8   1   2        4.89       -0.08      3.08 o 
   9   1   2        0.38       -5.34      4.73 o 
  10   1   2      100.85      112.65     16.52 o 
  11   1   2       12.53        7.91      6.72 o 
  12   1   2        4.81       -0.53      7.01 o 
 -12   2   2       10.23        5.52      7.52 o 
 -11   2   2        6.59       -5.28      5.34 o 
 -10   2   2       33.62       23.27      6.98 o 
  -9   2   2        2.15        0.11      3.82 o 
  -8   2   2       20.94       15.64      4.03 o 
  -7   2   2       41.95       56.35      5.55 o 
  -6   2   2        4.88        6.08      2.86 o 
  -5   2   2      301.35      297.73     14.13 o 
  -4   2   2      380.35      339.82     13.37 o 
  -3   2   2     2392.24     2443.67    127.85 o 
  -2   2   2     6443.60     6286.15    182.41 o 
   0   2   2     1499.00     1319.47     59.52 o 
   1   2   2       99.74      109.80      4.61 o 
   2   2   2      694.81      691.11     49.59 o 
   3   2   2      878.24      940.80     48.30 o 
   4   2   2     3508.10     3502.66    145.55 o 
   5   2   2       22.72       22.29      2.93 o 
   6   2   2        0.65       -1.86      1.85 o 
   7   2   2      156.64      134.14      9.89 o 
   8   2   2       17.12        6.66      4.75 o 
   9   2   2       43.85       39.74      5.90 o 
  10   2   2       73.58       99.46     11.27 o 
  11   2   2       14.42       29.18      7.66 o 
 -12   3   2       24.24       24.13      7.91 o 
 -11   3   2        5.88        4.56      5.85 o 
 -10   3   2        0.91       -5.84      4.26 o 
  -9   3   2       16.34        9.93      4.66 o 
  -8   3   2       22.97       21.37      4.51 o 
  -7   3   2       35.25       43.31      6.07 o 
  -6   3   2      186.64      182.59      9.95 o 
  -5   3   2       31.00       46.84      4.68 o 
  -4   3   2       52.52       41.03      5.17 o 
  -3   3   2     3823.07     3898.81    142.15 o 
  -2   3   2     4005.68     4006.87    128.28 o 
  -1   3   2     1813.91     1886.96     68.49 o 
   0   3   2       20.24       29.36      2.23 o 
   1   3   2      305.04      350.21     11.90 o 
   2   3   2     3120.88     2827.51    134.10 o 
   3   3   2      208.78      178.16      7.60 o 
   4   3   2      186.51      165.70     12.01 o 
   5   3   2       78.39       73.58      6.21 o 
   6   3   2       52.05       62.61      7.01 o 
   7   3   2       12.53       14.24      4.89 o 
   8   3   2        0.43       -3.05      4.16 o 
   9   3   2       17.28       22.71      6.37 o 
  10   3   2       21.88       21.90      6.94 o 
  11   3   2       97.28      103.63     19.67 o 
 -12   4   2        0.75       -6.12      6.64 o 
 -11   4   2        6.91       -0.85      7.91 o 
 -10   4   2       10.00       -1.23      4.68 o 
  -9   4   2      154.74      145.24     12.53 o 
  -8   4   2      347.42      374.71     18.88 o 
  -7   4   2       21.84       16.67      4.60 o 
  -6   4   2      224.61      214.72     19.81 o 
  -5   4   2      368.03      345.48     25.20 o 
  -4   4   2      620.83      573.88     26.18 o 
  -3   4   2     1295.75     1324.73     43.17 o 
  -2   4   2     1044.24     1081.38     51.61 o 
  -1   4   2       14.61        9.14      2.97 o 
   0   4   2      192.85      184.40      7.88 o 
   1   4   2      997.14      892.32     29.37 o 
   2   4   2      831.04      930.23     40.20 o 
   3   4   2      113.08      113.83      7.86 o 
   4   4   2        7.65       10.39      3.40 o 
   5   4   2      258.64      247.58     22.22 o 
   6   4   2      153.22      131.71     10.17 o 
   7   4   2       95.17      110.79     10.69 o 
   8   4   2       93.27       89.08     14.20 o 
   9   4   2        2.20       -0.20      5.46 o 
  10   4   2        5.55        3.48      7.93 o 
  11   4   2       25.08       30.17      7.04 o 
 -11   5   2       14.07        7.91      6.09 o 
 -10   5   2       59.43       56.50      8.06 o 
  -9   5   2       45.59       47.24      9.61 o 
  -8   5   2       15.71       15.00      5.39 o 
  -7   5   2      357.31      344.41     24.74 o 
  -6   5   2       98.34      104.86      7.85 o 
  -5   5   2       30.37       28.53      4.63 o 
  -4   5   2      563.99      567.12     26.30 o 
  -3   5   2       39.43       44.05      4.36 o 
  -2   5   2     1245.32     1308.82     57.10 o 
  -1   5   2      310.16      279.24     17.01 o 
   0   5   2      577.73      550.01     21.44 o 
   1   5   2     1294.14     1225.66     65.80 o 
   2   5   2        0.18        0.77      1.46 o 
   3   5   2      160.21      152.17      7.04 o 
   4   5   2       61.63       71.98      6.16 o 
   5   5   2      171.04      163.59      9.54 o 
   6   5   2       46.19       56.14      6.54 o 
   7   5   2       69.10       82.63     23.91 o 
   8   5   2       10.77        8.81      5.87 o 
   9   5   2        2.93        0.63      5.85 o 
  10   5   2        1.88       -5.94      6.34 o 
  11   5   2        0.02       -5.77      7.24 o 
 -11   6   2        1.23        2.26      5.87 o 
 -10   6   2       26.96       39.23      7.38 o 
  -9   6   2       82.50       87.82      9.51 o 
  -8   6   2        1.18       -4.63      4.89 o 
  -7   6   2       56.63       80.84     12.57 o 
  -6   6   2      619.95      660.35     31.02 o 
  -5   6   2       86.66       89.77     11.90 o 
  -4   6   2       59.65       62.08      5.57 o 
  -3   6   2        0.11       -2.16      1.44 o 
  -2   6   2      442.16      377.90     18.64 o 
  -1   6   2     2157.46     2200.90    152.88 o 
   0   6   2      105.84      102.21      6.89 o 
   1   6   2        1.96       -3.22      2.15 o 
   2   6   2       40.70       42.69      3.94 o 
   3   6   2       32.33       38.67      4.58 o 
   4   6   2        2.57       -2.09      2.89 o 
   5   6   2       29.52       32.07      5.53 o 
   6   6   2        5.34        0.68      3.92 o 
   7   6   2       20.00       21.34      5.25 o 
   8   6   2        2.61        4.48      6.15 o 
   9   6   2        2.13       -5.67      8.98 o 
  10   6   2        2.34       -9.58      7.22 o 
 -10   7   2        4.86        5.96      7.30 o 
  -9   7   2        3.28       -3.63      5.86 o 
  -8   7   2      102.63       95.65      9.78 o 
  -7   7   2        1.10       -4.96      4.65 o 
  -6   7   2        1.12       -6.09      4.06 o 
  -5   7   2      145.93      128.91      9.98 o 
  -4   7   2      367.72      349.34     26.03 o 
  -3   7   2       32.28       25.75      4.08 o 
  -2   7   2        5.67        1.25      3.35 o 
  -1   7   2        9.80        4.60      5.83 o 
   0   7   2      109.49      102.88      7.01 o 
   1   7   2      214.07      201.65     11.80 o 
   2   7   2        0.22       -2.94      2.47 o 
   3   7   2        0.00       -4.11      2.93 o 
   4   7   2      340.09      347.32     17.55 o 
   5   7   2      225.45      213.32     17.94 o 
   6   7   2        9.95        2.01      5.99 o 
   7   7   2        1.37        4.22      4.50 o 
   8   7   2       21.65       18.48      5.67 o 
   9   7   2        1.32       -5.02      7.12 o 
  10   7   2        3.87       -8.06      7.34 o 
  -9   8   2       11.80        6.14      6.65 o 
  -8   8   2       27.78       40.02      7.96 o 
  -7   8   2       26.12       18.83      6.28 o 
  -6   8   2       43.10       48.25     12.50 o 
  -5   8   2        3.43       -0.11      4.77 o 
  -4   8   2      550.89      508.34     21.22 o 
  -3   8   2        1.81       -4.89      3.26 o 
  -2   8   2      202.94      182.87     11.39 o 
  -1   8   2       17.87       17.74      4.73 o 
   0   8   2       14.89        7.09      5.40 o 
   1   8   2       22.92       15.22      6.05 o 
   2   8   2        2.97        2.49      3.98 o 
   3   8   2       85.73      101.53     11.48 o 
   4   8   2       16.55       19.48      6.97 o 
   5   8   2       12.46       11.91      6.55 o 
   6   8   2       16.67       23.10      7.90 o 
   7   8   2       36.65       43.21     10.88 o 
   8   8   2        1.58       -7.76      5.20 o 
   9   8   2       23.57       25.35     14.26 o 
  -9   9   2        8.21        5.33      6.90 o 
  -8   9   2        0.04        2.86      6.17 o 
  -7   9   2       13.33       11.89      6.43 o 
  -6   9   2        2.20       -6.07      5.13 o 
  -5   9   2        1.13       -0.37      5.05 o 
  -4   9   2       10.24        6.29      4.12 o 
  -3   9   2        6.31        2.22      5.51 o 
  -2   9   2      122.79      118.86     10.75 o 
  -1   9   2        1.54       -6.40      4.26 o 
   0   9   2      215.99      220.11     16.60 o 
   1   9   2       89.66      105.04     23.73 o 
   2   9   2      138.19      135.86      9.79 o 
   3   9   2       11.76       13.46      7.84 o 
   4   9   2        3.36        0.62      6.31 o 
   5   9   2       37.32       32.10     11.70 o 
   6   9   2        4.24        3.58      7.58 o 
   7   9   2        0.06        1.42      7.96 o 
   8   9   2        2.28       -3.43      8.27 o 
  -7  10   2       10.51        5.25      6.43 o 
  -6  10   2        6.44        4.66      5.65 o 
  -5  10   2        6.81        1.13      5.84 o 
  -4  10   2        2.08       -6.26      4.17 o 
  -3  10   2        3.54        0.60      3.88 o 
  -2  10   2        2.79       -2.36      5.11 o 
  -1  10   2        7.36        5.42      5.44 o 
   0  10   2       94.19      108.01     13.32 o 
   1  10   2       60.99       72.11     19.37 o 
   2  10   2      142.54      140.24     10.05 o 
   3  10   2       90.53      122.22     14.39 o 
   4  10   2        5.83        8.06      7.42 o 
   5  10   2       22.10       28.55      9.19 o 
   6  10   2        3.53       -5.79      7.51 o 
   7  10   2       12.62        4.73      8.71 o 
  -6  11   2       16.37       12.55      8.94 o 
  -5  11   2        9.15        5.01      8.08 o 
  -4  11   2        3.14       -0.36      5.34 o 
  -3  11   2       26.67       20.27      5.86 o 
  -2  11   2        4.75       -3.92      7.72 o 
  -1  11   2        7.47        7.53      8.31 o 
   0  11   2       18.68       18.02      8.77 o 
   1  11   2       90.03       98.75     19.97 o 
   2  11   2        5.69        4.88      5.47 o 
   3  11   2       22.10       19.88      6.83 o 
   4  11   2        4.71       -5.51      7.64 o 
   5  11   2        1.00       -5.78      8.61 o 
  -4  12   2        8.51        6.08      6.44 o 
  -3  12   2        2.29        6.68      5.58 o 
  -2  12   2        4.92        0.43     12.38 o 
  -1  12   2        0.01       -8.96      8.49 o 
   0  12   2       27.98       36.72     12.71 o 
   1  12   2       12.34       17.55      6.27 o 
   2  12   2        8.25        7.53      5.99 o 
   3  12   2       22.03       37.35     10.83 o 
 -11   0   3        6.08        9.00      8.69 o 
  -9   0   3      499.09      464.99     37.87 o 
  -7   0   3       60.51       79.56      9.71 o 
  -5   0   3      725.96      789.80     42.66 o 
  -3   0   3      269.65      279.67     15.52 o 
  -1   0   3     1195.00     1246.86     50.64 o 
   3   0   3        9.81        6.59      2.03 o 
   5   0   3       77.73       81.51     16.99 o 
   7   0   3        1.53       -2.26      2.81 o 
   9   0   3        0.44       -6.82      6.42 o 
  11   0   3       67.86       68.12     14.63 o 
 -12   1   3        4.71      -10.24      6.82 o 
 -11   1   3        4.19       -7.70      5.64 o 
 -10   1   3       23.82       24.39      6.80 o 
  -9   1   3       29.64       30.15      5.52 o 
  -8   1   3      136.70      140.01     15.22 o 
  -7   1   3      257.09      285.90     14.17 o 
  -6   1   3        0.00       -2.06      1.98 o 
  -5   1   3     1101.10     1216.65     37.00 o 
  -3   1   3     1940.69     1995.32     95.35 o 
  -1   1   3      445.13      431.55     16.26 o 
   0   1   3     5017.43     4713.55    341.30 o 
   1   1   3     1841.35     1801.57     75.11 o 
   2   1   3      788.73      763.79     28.06 o 
   3   1   3       11.67        9.44      1.52 o 
   4   1   3      603.65      606.39     34.57 o 
   5   1   3       86.59       81.86      5.62 o 
   6   1   3        5.12        1.17      1.96 o 
   7   1   3        0.60       -2.93      1.95 o 
   8   1   3      121.55      113.89      7.47 o 
   9   1   3       58.28       68.98      8.08 o 
  10   1   3       11.75       10.32      6.45 o 
  11   1   3       41.90       36.73     10.08 o 
 -12   2   3       53.86       54.63     13.48 o 
 -11   2   3       14.35        8.56     11.33 o 
 -10   2   3       40.86       50.34      6.60 o 
  -9   2   3       23.19       18.71      4.82 o 
  -8   2   3        2.32       -4.21      2.98 o 
  -7   2   3      150.01      140.12      8.36 o 
  -6   2   3       10.77        8.75      2.96 o 
  -5   2   3      689.82      717.92     27.27 o 
  -4   2   3        3.73        1.90      1.34 o 
  -3   2   3      439.16      410.09     22.26 o 
  -2   2   3      396.62      396.06     12.84 o 
  -1   2   3     4522.61     4218.88    250.09 o 
   0   2   3      292.74      239.69      8.15 o 
   1   2   3      104.19       94.21      4.18 o 
   2   2   3      419.13      418.21     35.71 o 
   3   2   3      335.82      321.89     12.62 o 
   4   2   3      174.25      223.90     16.17 o 
   5   2   3      250.99      283.29     15.50 o 
   6   2   3       34.98       36.60      4.06 o 
   7   2   3       11.03       12.54      3.62 o 
   8   2   3       44.80       52.74     11.14 o 
   9   2   3       12.09       12.17      4.47 o 
  10   2   3        6.23        7.47      6.47 o 
  11   2   3       16.90        3.67      9.82 o 
 -12   3   3        0.53        0.75      6.40 o 
 -11   3   3        0.84       -1.21      5.97 o 
 -10   3   3       37.07       36.62      6.29 o 
  -9   3   3        4.64        1.32      4.30 o 
  -8   3   3        2.76       -3.20      3.48 o 
  -7   3   3      228.93      198.54     10.98 o 
  -6   3   3       91.15       95.82      6.66 o 
  -5   3   3      425.65      397.63     15.80 o 
  -4   3   3       48.68       63.38      3.71 o 
  -3   3   3     1351.46     1502.05     44.56 o 
  -2   3   3       83.30       84.10      5.76 o 
  -1   3   3      214.38      193.17      7.94 o 
   0   3   3       54.16       51.07      2.94 o 
   1   3   3      329.40      376.34     15.56 o 
   2   3   3       72.19       72.74      4.48 o 
   3   3   3      453.56      507.06     35.58 o 
   4   3   3      205.12      230.25     22.15 o 
   5   3   3       58.40       60.38      8.00 o 
   6   3   3       23.46       17.42      4.80 o 
   7   3   3        6.65        4.13      4.39 o 
   8   3   3        0.96       -5.04      3.36 o 
   9   3   3      144.19      147.65     10.65 o 
  10   3   3       35.94       30.52      6.89 o 
  11   3   3       14.19       10.26      7.77 o 
 -12   4   3        0.00       -5.04      6.56 o 
 -11   4   3        1.11       -3.08      4.80 o 
 -10   4   3       94.19       89.45     13.00 o 
  -9   4   3       40.86       44.93      9.63 o 
  -8   4   3       46.78       45.58      6.22 o 
  -7   4   3       25.66       24.24      4.80 o 
  -6   4   3       14.26       15.80      3.93 o 
  -5   4   3      853.83      894.44     39.64 o 
  -4   4   3      132.72      139.42      6.60 o 
  -3   4   3     2635.85     2875.16     92.35 o 
  -2   4   3      374.27      387.43     13.75 o 
  -1   4   3      425.93      418.39     19.60 o 
   0   4   3        5.09        5.50      1.79 o 
   1   4   3        8.69        3.79      1.29 o 
   2   4   3      956.62      870.03     35.55 o 
   3   4   3      171.65      199.83     19.15 o 
   4   4   3      193.30      203.02     15.12 o 
   5   4   3      211.99      233.96     33.68 o 
   6   4   3      337.97      391.51     54.78 o 
   7   4   3       38.58       29.24     14.79 o 
   8   4   3        2.67       -2.07      4.56 o 
   9   4   3       65.30       57.86      7.64 o 
  10   4   3        9.15       -0.69      4.74 o 
  11   4   3       26.56       15.71      8.18 o 
 -11   5   3        4.22       -8.04      5.36 o 
 -10   5   3      143.91      135.86     11.49 o 
  -9   5   3        7.03        4.81      5.25 o 
  -8   5   3      293.67      280.46     15.38 o 
  -7   5   3      535.62      561.47     26.86 o 
  -6   5   3        4.45        8.38      5.41 o 
  -5   5   3       50.33       35.12      5.01 o 
  -4   5   3       18.66       15.76      4.36 o 
  -3   5   3       88.19       88.04      4.56 o 
  -2   5   3      520.07      474.82     16.91 o 
  -1   5   3      130.86      129.48     10.38 o 
   0   5   3       16.17       19.07      3.38 o 
   1   5   3      263.18      280.79     14.07 o 
   2   5   3      197.17      159.01      7.28 o 
   3   5   3        0.54       -1.53      1.81 o 
   4   5   3       89.33       96.32      5.36 o 
   5   5   3        0.42       -0.44      2.99 o 
   6   5   3      148.18      141.01     11.65 o 
   7   5   3      182.65      161.50     13.25 o 
   8   5   3       54.53       60.83     23.20 o 
   9   5   3       70.65       75.21     14.18 o 
  10   5   3        5.01        1.09      5.30 o 
 -11   6   3       19.00       15.02     13.09 o 
 -10   6   3       40.11       38.46      7.36 o 
  -9   6   3       93.13      119.96     13.99 o 
  -8   6   3       63.91       73.57      8.32 o 
  -7   6   3        0.48       -2.91      4.48 o 
  -6   6   3        0.04       -3.17      4.22 o 
  -5   6   3        1.58       -1.03      3.49 o 
  -4   6   3      123.73      108.41      9.63 o 
  -3   6   3       48.70       45.41      3.45 o 
  -2   6   3        0.85        0.62      1.94 o 
  -1   6   3      162.60      175.48      8.27 o 
   0   6   3      185.13      167.61     13.21 o 
   1   6   3        0.13       -1.89      1.59 o 
   2   6   3        0.01       -1.45      1.85 o 
   3   6   3      142.29      131.48      6.58 o 
   4   6   3      361.79      326.45     33.31 o 
   5   6   3      110.05       91.74      7.20 o 
   6   6   3      120.80      115.86     23.96 o 
   7   6   3        0.10       -3.45      5.28 o 
   8   6   3       23.08       17.47      7.02 o 
   9   6   3        0.39        1.13      6.36 o 
  10   6   3       23.10       31.49     12.00 o 
 -10   7   3        4.23       -4.73      5.99 o 
  -9   7   3       98.21       91.35     11.47 o 
  -8   7   3        0.00       -7.41      4.94 o 
  -7   7   3       61.87       78.98      8.60 o 
  -6   7   3       18.74       27.71      8.80 o 
  -5   7   3      257.22      262.23     18.33 o 
  -4   7   3       10.26       13.29      3.83 o 
  -3   7   3       49.97       45.13      8.39 o 
  -2   7   3       17.50       11.86      2.66 o 
  -1   7   3       27.93       19.59      5.70 o 
   0   7   3      114.77      113.36     10.28 o 
   1   7   3       64.85       75.25     13.68 o 
   2   7   3       12.01       10.42      2.97 o 
   3   7   3       49.78       46.55      8.76 o 
   4   7   3      265.02      283.84     30.51 o 
   5   7   3      571.11      581.79     51.44 o 
   6   7   3       68.31       98.91      8.75 o 
   7   7   3        3.77        5.46      6.45 o 
   8   7   3        9.14        3.33      6.75 o 
   9   7   3        0.00       -2.01      6.91 o 
  -9   8   3        1.05       -7.75      5.78 o 
  -8   8   3       14.45       14.18      6.66 o 
  -7   8   3       10.04        1.84      5.32 o 
  -6   8   3        1.99       -8.57      5.72 o 
  -5   8   3       87.29      110.40     15.25 o 
  -4   8   3        7.35       -2.64      3.70 o 
  -3   8   3      190.65      172.60      9.50 o 
  -2   8   3       81.40       84.13      8.29 o 
  -1   8   3       14.87       24.82      7.10 o 
   0   8   3      294.86      269.46     18.36 o 
   1   8   3       66.88       55.44     12.60 o 
   2   8   3       40.40       42.83      6.25 o 
   3   8   3       89.74      105.29     11.90 o 
   4   8   3       52.53       55.34      9.43 o 
   5   8   3        4.86        1.86      6.84 o 
   6   8   3        2.50       -0.66      5.87 o 
   7   8   3       12.20       -0.61      6.69 o 
   8   8   3       11.84        9.38      7.68 o 
   9   8   3       12.95       15.07      8.88 o 
  -9   9   3       16.54       27.05      7.86 o 
  -8   9   3        3.76        4.24      6.24 o 
  -7   9   3        6.47       -6.42      5.58 o 
  -6   9   3        0.01       -4.78      5.12 o 
  -5   9   3       64.11       63.52      8.47 o 
  -4   9   3       74.05       90.25      8.23 o 
  -3   9   3       25.72       24.15      5.10 o 
  -2   9   3        0.49       -6.54      4.36 o 
  -1   9   3       20.05       11.14      5.32 o 
   0   9   3        0.78       -2.68      5.58 o 
   1   9   3       49.41       48.92     13.50 o 
   2   9   3      576.97      584.57     27.40 o 
   3   9   3      304.76      300.03     45.05 o 
   4   9   3      191.66      187.45     21.69 o 
   5   9   3       51.56       60.07     15.07 o 
   6   9   3        0.33      -10.85      8.18 o 
   7   9   3        0.02      -10.99      7.58 o 
   8   9   3        0.03       -0.94      7.83 o 
  -7  10   3        9.32        3.75      6.16 o 
  -6  10   3        1.59       -5.84      5.49 o 
  -5  10   3       13.98       10.25      5.89 o 
  -4  10   3        0.01       -4.14      4.22 o 
  -3  10   3       13.58        9.55      5.02 o 
  -2  10   3      210.39      199.75     13.25 o 
  -1  10   3       71.18       85.05      9.62 o 
   0  10   3        2.58        3.73      6.99 o 
   1  10   3       22.41       23.57      6.49 o 
   2  10   3       20.86       30.73      6.52 o 
   3  10   3        4.19        6.57      7.76 o 
   4  10   3       21.49       25.19      8.68 o 
   5  10   3        7.48       -0.03      6.95 o 
   6  10   3        6.92        0.44      8.35 o 
  -6  11   3        4.62        2.01      7.49 o 
  -5  11   3       12.84       10.09      8.60 o 
  -4  11   3        0.08       -6.17      5.24 o 
  -3  11   3        9.28       10.74      5.39 o 
  -2  11   3       12.36       -3.64      9.61 o 
  -1  11   3       26.94       15.89      8.70 o 
   0  11   3      156.80      153.28     23.87 o 
   1  11   3       34.58       55.45      8.05 o 
   2  11   3        2.81        3.00      5.77 o 
   3  11   3        0.76       -5.50      7.65 o 
   4  11   3        0.50       -3.85      7.88 o 
   5  11   3        0.01       -6.44     11.08 o 
  -4  12   3        1.50        1.14      6.33 o 
  -3  12   3        9.03        3.65      6.41 o 
  -2  12   3        7.26       12.73     14.66 o 
  -1  12   3        1.35        0.09     12.73 o 
   0  12   3        8.79       10.87     13.65 o 
   1  12   3       16.48       28.40     13.89 o 
   2  12   3       23.85       28.79     14.88 o 
   3  12   3        4.98        8.38     12.69 o 
 -12   0   4        6.31        5.48      9.13 o 
 -10   0   4       83.96       89.39     13.76 o 
  -8   0   4       89.95       95.55      9.29 o 
  -6   0   4      110.09      107.32      8.11 o 
  -4   0   4     1552.30     1405.74     74.74 o 
  -2   0   4     4151.85     4094.03    208.55 o 
   0   0   4     1036.28     1073.66     81.19 o 
   2   0   4     2034.91     1907.49     97.78 o 
   4   0   4     1134.20     1245.47     64.80 o 
   6   0   4      142.78      114.52      8.20 o 
   8   0   4       64.53       82.51      8.42 o 
  10   0   4       18.10       15.51      9.77 o 
 -12   1   4       16.37       12.47      7.31 o 
 -11   1   4       27.98       19.35      6.73 o 
 -10   1   4        2.83       -2.08      4.35 o 
  -9   1   4        6.80        4.75      4.03 o 
  -8   1   4        6.49        2.95      4.72 o 
  -7   1   4      133.24      129.98      7.99 o 
  -6   1   4      466.81      441.83     14.34 o 
  -5   1   4      112.69      101.59      4.18 o 
  -4   1   4        5.28        5.44      1.36 o 
  -3   1   4     1730.23     1742.31     57.49 o 
  -2   1   4     5942.88     5648.14    164.75 o 
  -1   1   4     1264.31     1288.94     54.47 o 
   0   1   4      243.99      229.62     13.77 o 
   2   1   4      766.29      781.67     45.61 o 
   3   1   4        0.28       -0.21      1.24 o 
   4   1   4       30.17       28.59      3.91 o 
   5   1   4       19.04       19.47      3.02 o 
   6   1   4       22.17       20.65      2.83 o 
   7   1   4       68.40       82.56      9.12 o 
   8   1   4       14.74       13.08      5.15 o 
   9   1   4      258.20      247.99     16.69 o 
  10   1   4       39.29       39.64      8.35 o 
  11   1   4        3.11        2.51      6.81 o 
 -12   2   4        7.01        2.44      6.70 o 
 -11   2   4        6.96       -7.58      8.06 o 
 -10   2   4       15.51       22.83      5.39 o 
  -9   2   4      159.79      160.98      9.84 o 
  -8   2   4      154.70      123.33      8.03 o 
  -7   2   4       80.57       76.47      6.16 o 
  -6   2   4       68.22       56.08      3.75 o 
  -5   2   4      686.99      730.51     24.90 o 
  -4   2   4     1578.61     1790.84     64.53 o 
  -3   2   4      428.05      435.01     13.77 o 
  -2   2   4      359.47      378.46     17.64 o 
  -1   2   4      269.55      251.48      8.80 o 
   0   2   4      150.78      152.07      8.49 o 
   1   2   4      532.70      570.01     25.39 o 
   2   2   4     1492.27     1640.58    162.42 o 
   3   2   4      232.52      287.15     19.09 o 
   4   2   4      443.59      411.15     16.06 o 
   5   2   4      164.67      151.86      7.04 o 
   6   2   4        0.49       -0.06      2.11 o 
   7   2   4      214.03      206.02     19.77 o 
   8   2   4      189.52      175.37     10.36 o 
   9   2   4        1.45       -0.43      4.16 o 
  10   2   4        0.78        6.77      8.43 o 
  11   2   4        1.33       -2.30      6.15 o 
 -12   3   4       39.44       34.89     11.43 o 
 -11   3   4       14.93       11.84      5.71 o 
 -10   3   4        8.92        5.12      4.69 o 
  -9   3   4        0.10       -5.51      3.67 o 
  -8   3   4       98.28       94.20      7.92 o 
  -7   3   4        9.45        6.97      3.44 o 
  -6   3   4      222.96      215.18     11.32 o 
  -5   3   4     2359.59     2413.32     79.36 o 
  -4   3   4     3031.88     3576.42    116.80 o 
  -3   3   4      210.46      219.53      7.52 o 
  -2   3   4        0.02       -0.72      1.16 o 
  -1   3   4      448.16      419.37     16.10 o 
   0   3   4       24.35       29.17      1.94 o 
   1   3   4      176.41      178.04     11.86 o 
   2   3   4       14.35       23.06      3.00 o 
   3   3   4       19.25       26.00      3.85 o 
   4   3   4      312.70      334.98     28.10 o 
   5   3   4       39.48       34.46      4.64 o 
   6   3   4        1.40       -3.86      2.57 o 
   7   3   4      152.73      151.05     14.19 o 
   8   3   4        0.20       -4.16      3.61 o 
   9   3   4       82.89       85.43      8.33 o 
  10   3   4        0.05       -3.31      4.46 o 
  11   3   4        1.75       -3.05      6.77 o 
 -12   4   4        4.19        2.01      7.96 o 
 -11   4   4        1.31        2.75      5.17 o 
 -10   4   4       93.36       87.76     11.26 o 
  -9   4   4        9.23        5.78      5.03 o 
  -8   4   4      139.07      147.15     19.84 o 
  -7   4   4       17.63       16.31      4.41 o 
  -6   4   4       14.75       29.68      7.34 o 
  -5   4   4      438.98      460.96     18.71 o 
  -4   4   4        2.38       -0.01      3.43 o 
  -3   4   4      300.59      291.19     10.67 o 
  -2   4   4     1877.61     2120.72    106.85 o 
  -1   4   4      811.20      836.62     38.49 o 
   0   4   4      640.86      627.82     23.90 o 
   1   4   4      523.54      586.75     22.35 o 
   2   4   4      229.71      250.82     27.92 o 
   3   4   4       43.39       49.96      9.70 o 
   4   4   4       37.78       28.44      6.05 o 
   5   4   4        0.42        2.55      7.63 o 
   6   4   4       53.59       45.14      6.75 o 
   7   4   4       20.71       16.36      5.63 o 
   8   4   4       26.51       35.18      5.96 o 
   9   4   4       11.42        1.18      5.07 o 
  10   4   4       24.91       24.90      6.08 o 
 -11   5   4       17.89        9.51      6.27 o 
 -10   5   4       62.66       78.33      9.10 o 
  -9   5   4      137.10      137.38      9.79 o 
  -8   5   4      119.33      128.43     16.61 o 
  -7   5   4       87.22       92.78      8.36 o 
  -6   5   4      140.11      142.73      9.14 o 
  -5   5   4        3.55       -0.37      3.14 o 
  -4   5   4       74.08       79.73      4.43 o 
  -3   5   4       25.35       24.22      3.19 o 
  -2   5   4       27.96       28.44      4.28 o 
  -1   5   4       27.85       21.97      2.74 o 
   0   5   4      290.64      300.03     11.00 o 
   1   5   4      369.57      388.03     14.67 o 
   2   5   4        1.00       -2.14      2.10 o 
   3   5   4        5.18        2.71      2.45 o 
   4   5   4       16.70       19.95      3.74 o 
   5   5   4       76.09       87.70      8.35 o 
   6   5   4       75.54       93.09     10.14 o 
   7   5   4       36.36       43.16      7.81 o 
   8   5   4       14.52       19.07      5.57 o 
   9   5   4        1.67        0.79      5.00 o 
  10   5   4        6.60       -5.69      5.17 o 
 -11   6   4        0.01       -4.66      6.05 o 
 -10   6   4        4.80        8.71      6.82 o 
  -9   6   4        1.70       -5.19      4.88 o 
  -8   6   4      123.25      125.70     10.79 o 
  -7   6   4       28.34       40.50      6.56 o 
  -6   6   4       35.67       35.01      6.06 o 
  -5   6   4       31.09       24.59      4.98 o 
  -4   6   4      137.72      142.71      7.67 o 
  -3   6   4      237.78      243.47      8.78 o 
  -2   6   4      333.46      303.51     18.33 o 
  -1   6   4      224.95      239.63     10.53 o 
   0   6   4        3.09       -2.10      2.05 o 
   1   6   4       11.22        6.60      1.96 o 
   2   6   4      217.09      216.10     16.66 o 
   3   6   4        0.93       -1.42      2.17 o 
   4   6   4       55.88       55.47     20.43 o 
   5   6   4        5.54       -2.05      4.74 o 
   6   6   4       26.72       49.42     17.17 o 
   7   6   4       44.63       47.33      8.30 o 
   8   6   4       15.96       23.28      7.28 o 
   9   6   4        0.81       -7.13      5.12 o 
 -10   7   4        0.24       -4.28      6.56 o 
  -9   7   4       26.97       29.10      7.17 o 
  -8   7   4        0.68       -2.44      5.43 o 
  -7   7   4      144.15      149.70     11.48 o 
  -6   7   4       24.50       10.84      5.46 o 
  -5   7   4        3.20        2.37      4.87 o 
  -4   7   4        8.68       13.66      3.98 o 
  -3   7   4       31.27       39.39      6.91 o 
  -2   7   4      114.92       99.74      6.35 o 
  -1   7   4        2.96       -0.44      2.17 o 
   0   7   4       94.41      100.40      7.71 o 
   1   7   4       14.69       15.83      3.38 o 
   2   7   4      287.04      313.10     19.16 o 
   3   7   4       10.46       17.01     11.48 o 
   4   7   4      422.03      435.35     66.72 o 
   5   7   4      121.79      133.13     20.54 o 
   6   7   4        8.22        1.87      5.81 o 
   7   7   4        0.50       -5.38      6.24 o 
   8   7   4        0.21       -5.18      6.65 o 
   9   7   4        5.23        4.53      6.03 o 
  -9   8   4        0.32       -8.90      5.93 o 
  -8   8   4        0.04       -1.76      6.99 o 
  -7   8   4       12.44        4.14      5.86 o 
  -6   8   4       12.40       -2.86      4.62 o 
  -5   8   4       24.46       14.31      5.45 o 
  -4   8   4        5.28       -0.77      3.55 o 
  -3   8   4        1.89       -6.93      4.62 o 
  -2   8   4       48.86       39.84      4.42 o 
  -1   8   4        0.09       -1.02      3.11 o 
   0   8   4       73.84       65.55      9.25 o 
   1   8   4      102.62      111.74     11.70 o 
   2   8   4        1.36       -0.83      3.84 o 
   3   8   4        5.16        0.27      5.57 o 
   4   8   4        3.59        3.21      6.36 o 
   5   8   4       50.69       49.80     14.56 o 
   6   8   4        7.67        4.88      6.73 o 
   7   8   4       45.49       56.46     15.63 o 
   8   8   4        8.70        9.94      7.92 o 
  -9   9   4        1.98        1.92      6.90 o 
  -8   9   4       16.16       35.08      8.08 o 
  -7   9   4       12.35       11.38      6.82 o 
  -6   9   4       25.68       19.51      9.19 o 
  -5   9   4       45.76       28.82      5.75 o 
  -4   9   4       23.02       16.19      4.68 o 
  -3   9   4        0.00        0.78      5.65 o 
  -2   9   4       46.30       46.33      7.39 o 
  -1   9   4       23.14       17.52      4.59 o 
   0   9   4       10.67        9.53      7.09 o 
   1   9   4        3.67        3.99      5.03 o 
   2   9   4        1.95       -2.54      5.20 o 
   3   9   4      367.65      370.78     69.63 o 
   4   9   4       57.19       93.82     23.44 o 
   5   9   4      175.39      218.76     29.00 o 
   6   9   4        0.85      -10.39      6.93 o 
   7   9   4        4.56       -0.55     17.24 o 
  -7  10   4        0.10       -8.32      5.55 o 
  -6  10   4        0.72       -0.05      6.99 o 
  -5  10   4        0.38       -6.70      4.46 o 
  -4  10   4       85.77      102.73      8.79 o 
  -3  10   4       39.84       40.06      6.32 o 
  -2  10   4        1.62       -3.99      5.21 o 
  -1  10   4      129.12      150.49     12.58 o 
   0  10   4        0.72       -6.31      6.96 o 
   1  10   4       39.39       50.27     10.98 o 
   2  10   4       13.03       12.29      7.64 o 
   3  10   4      122.71      128.16     22.34 o 
   4  10   4       23.71       16.16     12.29 o 
   5  10   4        0.94        3.94     10.74 o 
   6  10   4        9.14        4.89     12.30 o 
  -6  11   4       12.90       21.07      9.11 o 
  -5  11   4        1.58       -4.57      5.64 o 
  -4  11   4        0.53       -0.02      5.02 o 
  -3  11   4        5.56        0.08      4.87 o 
  -2  11   4        2.53        0.44      7.50 o 
  -1  11   4      195.03      205.41     16.90 o 
   0  11   4        3.81        3.24     11.19 o 
   1  11   4      121.33      125.67     22.84 o 
   2  11   4        9.19        2.60     11.63 o 
   3  11   4       11.42        9.44     11.83 o 
   4  11   4        3.82        6.00     13.18 o 
   5  11   4       13.08        4.24     12.02 o 
  -3  12   4       67.79       66.89     10.54 o 
  -2  12   4        0.18       -2.67     13.72 o 
  -1  12   4        1.45       -6.24     13.69 o 
   0  12   4       17.09        7.62     13.29 o 
   1  12   4       27.09       29.68     14.48 o 
   2  12   4        2.05        6.65     12.43 o 
 -11   0   5        0.52       -1.75      7.52 o 
  -9   0   5        0.80       -2.69      4.13 o 
  -7   0   5      178.77      177.35      9.65 o 
  -5   0   5     1962.46     2144.59    100.72 o 
  -3   0   5     4325.65     4878.01    368.74 o 
  -1   0   5      477.86      508.44     26.97 o 
   1   0   5      267.24      337.13     18.43 o 
   3   0   5      521.68      504.72     27.24 o 
   5   0   5       38.76       54.79      5.96 o 
   7   0   5        0.59       -2.98      3.45 o 
   9   0   5        1.11       -3.46      7.60 o 
  11   0   5       55.08       72.39     15.25 o 
 -12   1   5        5.01       -8.98      5.99 o 
 -11   1   5        2.89        0.94      5.23 o 
 -10   1   5        0.58       -3.53      3.97 o 
  -9   1   5       23.84       22.16      4.77 o 
  -8   1   5       52.66       42.69      4.66 o 
  -7   1   5       10.21        5.37      2.14 o 
  -6   1   5      160.74      132.71      5.31 o 
  -5   1   5      328.03      363.76     11.87 o 
  -4   1   5       21.01       25.45      2.09 o 
  -3   1   5      917.06      994.63     30.24 o 
  -2   1   5      302.28      259.22     13.98 o 
  -1   1   5       19.93       18.61      2.20 o 
   0   1   5      260.55      258.40     10.11 o 
   1   1   5      908.96      900.58     33.16 o 
   2   1   5      692.20      741.51     37.81 o 
   3   1   5      380.18      394.98     15.36 o 
   4   1   5      165.65      166.72      7.42 o 
   5   1   5        6.84        1.33      1.95 o 
   6   1   5        3.09        4.16      2.46 o 
   7   1   5       32.44       28.56      3.94 o 
   8   1   5      163.80      182.88     12.51 o 
   9   1   5       78.51       87.03     10.18 o 
  10   1   5       17.46       16.98      6.62 o 
  11   1   5        0.68       -9.05      6.04 o 
 -12   2   5        0.48       -1.94      6.14 o 
 -11   2   5       39.57       37.31      6.90 o 
 -10   2   5        0.69       -5.05      4.11 o 
  -9   2   5       78.01       89.68      7.96 o 
  -8   2   5       53.07       61.81      6.32 o 
  -7   2   5       28.97       29.59      3.85 o 
  -6   2   5      893.30      837.05     26.11 o 
  -5   2   5      126.20      128.29      5.11 o 
  -4   2   5       75.50       81.92      3.67 o 
  -3   2   5     2153.82     2325.13     80.37 o 
  -2   2   5       51.42       56.53      2.82 o 
  -1   2   5      321.36      289.48     13.41 o 
   0   2   5     1085.77     1149.96     64.61 o 
   1   2   5     1944.72     1933.04     70.01 o 
   2   2   5       31.86       31.52      2.82 o 
   3   2   5      624.65      656.18     72.81 o 
   4   2   5      217.24      283.05     15.69 o 
   5   2   5       35.47       48.80      4.06 o 
   6   2   5       96.17       92.95      5.37 o 
   7   2   5        8.49        7.11      3.72 o 
   8   2   5       31.98       36.43      5.44 o 
   9   2   5       98.78      100.99      8.98 o 
  10   2   5       36.09       45.81     12.18 o 
 -12   3   5        0.03        4.03      5.81 o 
 -11   3   5      142.51      134.92     10.64 o 
 -10   3   5       10.95       11.58      5.26 o 
  -9   3   5       92.49      102.07     14.71 o 
  -8   3   5       36.22       32.34      5.09 o 
  -7   3   5       65.68       77.99      7.02 o 
  -6   3   5      201.71      176.88      8.57 o 
  -5   3   5      361.03      416.94     15.06 o 
  -4   3   5     1576.77     1721.89     56.99 o 
  -2   3   5      192.53      187.88      7.98 o 
  -1   3   5      108.96      102.01      4.85 o 
   0   3   5      920.91      971.23     35.90 o 
   1   3   5       55.72       57.10      4.08 o 
   2   3   5      756.76      811.39     51.46 o 
   3   3   5       85.65      104.43      5.29 o 
   4   3   5      110.95       98.77      6.17 o 
   5   3   5      137.32      152.01     11.31 o 
   6   3   5       31.51       35.76      5.02 o 
   7   3   5      317.81      348.99     17.45 o 
   8   3   5      120.91      126.06      9.06 o 
   9   3   5       39.31       31.26      9.03 o 
  10   3   5        1.43       -3.06      4.64 o 
 -12   4   5        1.80       -8.24      7.15 o 
 -11   4   5      142.49      158.49     12.45 o 
 -10   4   5        1.28        4.90      5.13 o 
  -9   4   5      134.85      132.04     12.98 o 
  -8   4   5        4.29        0.70      4.02 o 
  -7   4   5        7.98        2.93      3.79 o 
  -6   4   5      197.25      200.25      9.92 o 
  -5   4   5       12.41       14.45      2.49 o 
  -4   4   5      191.33      189.02      7.02 o 
  -3   4   5      462.27      480.55     16.56 o 
  -2   4   5       12.11        6.09      1.95 o 
  -1   4   5        0.24       -2.05      1.51 o 
   0   4   5      150.47      151.50      5.92 o 
   1   4   5        6.66        7.84      1.96 o 
   2   4   5     3009.17     3444.20    268.05 o 
   3   4   5       73.40       62.87      4.83 o 
   4   4   5        8.32        6.36      2.24 o 
   5   4   5      249.38      280.78     32.34 o 
   6   4   5      257.91      283.80     37.95 o 
   7   4   5       58.41       59.43      8.02 o 
   8   4   5        0.13        0.64      4.54 o 
   9   4   5       54.09       70.84      9.30 o 
  10   4   5        6.23       -5.53      5.20 o 
 -11   5   5        0.97       -4.23      5.49 o 
 -10   5   5        0.71       -4.59      4.87 o 
  -9   5   5        7.87        3.43      5.10 o 
  -8   5   5      286.04      321.44     26.72 o 
  -7   5   5      265.16      267.49     14.62 o 
  -6   5   5       34.28       38.05      5.42 o 
  -5   5   5       49.94       40.68      4.64 o 
  -4   5   5        0.22       -2.47      1.73 o 
  -3   5   5        1.22        1.28      2.43 o 
  -2   5   5      580.36      553.83     21.67 o 
  -1   5   5      533.02      549.48     21.44 o 
   0   5   5      468.56      503.39     17.29 o 
   1   5   5      201.03      230.04      9.97 o 
   2   5   5      439.15      415.71     44.43 o 
   3   5   5        0.60        1.27      2.19 o 
   4   5   5        1.73        4.23      2.46 o 
   5   5   5       17.92       13.22      4.30 o 
   6   5   5        8.39        2.97      4.24 o 
   7   5   5      258.64      269.99     15.54 o 
   8   5   5        0.06       -6.53      4.35 o 
   9   5   5       33.31       29.63      6.86 o 
  10   5   5        8.10       10.68      5.95 o 
 -11   6   5        3.36       -9.13      6.08 o 
 -10   6   5       68.96       80.74      9.45 o 
  -9   6   5       45.98       57.11      8.11 o 
  -8   6   5       87.61      102.20      9.97 o 
  -7   6   5        3.42        3.13      4.83 o 
  -6   6   5      104.69      135.29     10.63 o 
  -5   6   5       25.16       21.60      5.09 o 
  -4   6   5        0.04       -1.54      2.49 o 
  -3   6   5       16.80       23.83      3.42 o 
  -2   6   5      217.60      233.65     14.63 o 
  -1   6   5        8.11        9.37      2.60 o 
   0   6   5      258.97      244.88     18.07 o 
   1   6   5      156.89      136.67      7.00 o 
   2   6   5      233.52      232.29     14.79 o 
   3   6   5       34.17       30.83      3.86 o 
   4   6   5       96.03      111.85      8.15 o 
   5   6   5        0.85       -3.96      3.84 o 
   6   6   5       66.08       79.77      8.44 o 
   7   6   5       63.57       80.03     10.05 o 
   8   6   5        5.19        4.50      5.20 o 
   9   6   5        1.87       -6.82      5.22 o 
 -10   7   5       11.19       10.79      6.96 o 
  -9   7   5        4.34       -2.36      5.75 o 
  -8   7   5        7.26        3.96      5.50 o 
  -7   7   5        6.32        2.94      5.03 o 
  -6   7   5       33.22       50.41      7.21 o 
  -5   7   5       89.79      108.20      9.61 o 
  -4   7   5       95.83       79.45      6.93 o 
  -3   7   5      101.68      119.21      7.50 o 
  -2   7   5       15.36        6.94      2.76 o 
  -1   7   5        1.71       -0.45      2.43 o 
   0   7   5       59.76       66.73      6.23 o 
   1   7   5       62.02       87.28      5.51 o 
   2   7   5       40.01       40.39      5.86 o 
   3   7   5      240.09      255.12     36.21 o 
   4   7   5       75.28      103.73     17.11 o 
   5   7   5        7.55        0.95      4.66 o 
   6   7   5        5.87        0.63      5.05 o 
   7   7   5       29.63       35.93      7.21 o 
   8   7   5       48.47       63.18      8.84 o 
   9   7   5        0.14       -7.71      5.91 o 
  -9   8   5        0.31       -6.81      6.20 o 
  -8   8   5       17.66       15.12      6.46 o 
  -7   8   5        0.81       -7.30      5.10 o 
  -6   8   5       13.87        1.94      5.11 o 
  -5   8   5        9.37        8.48      4.48 o 
  -4   8   5       14.53        9.20      4.25 o 
  -3   8   5       82.38       65.21      7.90 o 
  -2   8   5      129.88      134.77      8.06 o 
  -1   8   5       24.21       29.42      8.40 o 
   0   8   5       78.62       70.11     11.36 o 
   1   8   5      308.22      313.39     12.25 o 
   2   8   5        2.52        7.84      4.55 o 
   3   8   5       57.33       76.95     13.67 o 
   4   8   5       12.41        7.82      5.14 o 
   5   8   5       67.87       76.70     11.66 o 
   6   8   5       54.97       84.34     39.21 o 
   7   8   5        0.27      -10.25      7.20 o 
   8   8   5        4.39        4.91     10.97 o 
  -8   9   5        5.75        8.14      7.78 o 
  -7   9   5        5.35       -5.81      6.68 o 
  -6   9   5        9.83        4.59      6.95 o 
  -5   9   5        0.11       -7.37      4.91 o 
  -4   9   5        7.75       -0.97      4.81 o 
  -3   9   5        0.10      -11.54      7.78 o 
  -2   9   5       58.92       54.60     10.23 o 
  -1   9   5        1.50       -1.74      5.97 o 
   0   9   5       84.14       80.47      9.71 o 
   1   9   5        4.83        4.06      5.18 o 
   2   9   5       30.14       34.81     13.23 o 
   3   9   5      105.19      111.65     31.48 o 
   4   9   5       16.40       10.73     10.26 o 
   5   9   5        6.10        4.66      7.45 o 
   6   9   5        2.56       -5.38     11.55 o 
   7   9   5        1.32      -10.67      8.15 o 
  -7  10   5        0.04       -3.82      7.50 o 
  -6  10   5        1.93       -4.07      6.87 o 
  -5  10   5       11.17        7.26      6.76 o 
  -4  10   5       30.17       25.70      6.45 o 
  -3  10   5        4.85        7.71      9.92 o 
  -2  10   5        2.68        0.02      9.33 o 
  -1  10   5        1.21       -3.40      9.77 o 
   0  10   5        9.60        9.19      5.76 o 
   1  10   5        4.78       -2.25      5.75 o 
   2  10   5        1.02        5.69      6.21 o 
   3  10   5        9.57        4.94      6.94 o 
   4  10   5        0.17       -0.58      7.25 o 
   5  10   5        1.82       13.25      9.17 o 
   6  10   5        2.25       -1.03      8.54 o 
  -6  11   5        0.03      -11.71     10.00 o 
  -5  11   5        0.81       -8.10      5.58 o 
  -4  11   5        3.17       -4.67      5.39 o 
  -3  11   5        0.32       -0.27      4.83 o 
  -2  11   5        3.12       -3.70      6.86 o 
  -1  11   5       10.03       15.79      8.17 o 
   0  11   5       47.20       67.70     18.11 o 
   1  11   5        0.67        4.24      9.66 o 
   2  11   5       17.46       32.51     13.45 o 
   3  11   5        1.98        6.88      8.47 o 
   4  11   5        6.24        8.14      9.09 o 
  -3  12   5        0.01        5.20      5.64 o 
  -2  12   5       16.27        0.59     13.18 o 
  -1  12   5        5.42       -3.70     13.53 o 
   0  12   5       11.53        3.69     13.41 o 
   1  12   5       35.72       40.88     16.79 o 
 -12   0   6        0.34       -1.72      8.54 o 
 -10   0   6        0.21       -2.87      4.99 o 
  -8   0   6       34.19       29.44      4.70 o 
  -6   0   6      274.68      304.31     15.56 o 
  -4   0   6     3394.00     3585.76    151.97 o 
  -2   0   6      210.67      209.11     11.87 o 
   0   0   6      100.36      109.07     10.24 o 
   2   0   6     1198.75     1217.70     70.76 o 
   4   0   6       10.75        4.10      2.81 o 
   6   0   6     1990.77     1954.67    101.58 o 
   8   0   6        0.72       -6.37      4.25 o 
  10   0   6      122.85      131.22     18.72 o 
 -12   1   6       12.30        4.35      6.43 o 
 -11   1   6       37.85       38.07      6.60 o 
 -10   1   6        0.98       -2.75      4.10 o 
  -9   1   6      127.15      121.50      7.17 o 
  -8   1   6      152.04      149.26      7.10 o 
  -7   1   6       81.52       81.99      4.25 o 
  -6   1   6      108.37      107.04      4.64 o 
  -5   1   6      101.74       86.02      3.90 o 
  -4   1   6       13.09       18.04      2.35 o 
  -3   1   6      100.45       87.02      4.08 o 
  -2   1   6       32.68       24.50      2.27 o 
  -1   1   6      158.87      164.16      8.29 o 
   0   1   6      216.36      238.75      9.62 o 
   1   1   6       36.93       38.16      2.76 o 
   2   1   6      625.23      728.87     27.34 o 
   3   1   6      277.80      248.23     10.28 o 
   4   1   6     1273.09     1309.61     48.46 o 
   5   1   6      127.72      132.76      6.61 o 
   6   1   6       72.10       91.62      5.85 o 
   7   1   6       42.68       52.64      5.34 o 
   8   1   6       11.29       19.85      4.93 o 
   9   1   6        0.19       -4.76      5.06 o 
  10   1   6       30.96       40.86      8.81 o 
 -12   2   6       51.38       48.27      7.48 o 
 -11   2   6       14.49        7.32      5.30 o 
 -10   2   6        0.03       -5.75      3.83 o 
  -9   2   6       30.21       27.14      4.97 o 
  -8   2   6        4.05       -4.63      3.23 o 
  -7   2   6       57.26       64.16      4.75 o 
  -6   2   6       43.20       57.63      3.72 o 
  -5   2   6     2308.16     2392.25     71.83 o 
  -4   2   6      517.92      559.82     17.67 o 
  -3   2   6      323.77      359.35     13.31 o 
  -2   2   6       82.22       82.27      3.60 o 
  -1   2   6       37.99       25.13      3.07 o 
   0   2   6     2443.72     2494.97    104.90 o 
   1   2   6      635.13      674.00     27.74 o 
   2   2   6      304.19      304.42     12.22 o 
   3   2   6      199.48      179.25     11.94 o 
   4   2   6       30.14       31.75      3.41 o 
   5   2   6        3.37       -2.94      2.22 o 
   6   2   6        8.58        8.95      2.99 o 
   7   2   6       62.58       73.43      7.07 o 
   8   2   6      162.21      158.51      9.81 o 
   9   2   6      111.82      120.98      9.36 o 
  10   2   6       35.09       41.76     13.95 o 
 -12   3   6       36.57       50.26      7.90 o 
 -11   3   6       53.36       51.34      9.10 o 
 -10   3   6        7.39        6.70      5.19 o 
  -9   3   6        4.71        1.89      4.10 o 
  -8   3   6       13.17        7.34      4.19 o 
  -7   3   6       14.21       20.29      3.77 o 
  -6   3   6      197.93      203.46      8.38 o 
  -5   3   6        3.69        2.45      3.35 o 
  -4   3   6        8.76       11.42      1.89 o 
  -3   3   6      160.03      149.70      6.06 o 
  -2   3   6       69.36       80.04      4.10 o 
  -1   3   6       33.43       22.95      2.26 o 
   0   3   6      366.68      427.53     16.52 o 
   1   3   6        1.03        0.40      1.42 o 
   2   3   6      404.75      447.07     25.44 o 
   3   3   6      412.01      440.96     19.42 o 
   4   3   6        0.42        0.55      2.07 o 
   5   3   6       39.93       42.89      4.15 o 
   6   3   6      335.41      361.57     27.18 o 
   7   3   6        3.04        1.63      5.48 o 
   8   3   6       21.10       17.70      5.29 o 
   9   3   6        0.09       -0.90      4.70 o 
  10   3   6        3.00        3.59      5.29 o 
 -12   4   6        3.06        1.16      5.86 o 
 -11   4   6        0.16       -1.02      5.35 o 
 -10   4   6      218.25      206.94     16.61 o 
  -9   4   6      157.08      141.91     10.14 o 
  -8   4   6        4.57        1.02      4.17 o 
  -7   4   6       89.65      104.09      7.78 o 
  -6   4   6       95.18      108.45      6.84 o 
  -5   4   6      172.09      154.99      6.90 o 
  -4   4   6       50.56       42.24      3.29 o 
  -2   4   6       72.01       80.01      4.60 o 
  -1   4   6       31.38       43.12      4.47 o 
   0   4   6       65.83       54.28      4.47 o 
   1   4   6      404.79      414.78     22.86 o 
   2   4   6       27.06       31.94      4.20 o 
   3   4   6        8.52       14.96      2.60 o 
   4   4   6      210.80      219.25     16.57 o 
   5   4   6       36.31       48.72      5.61 o 
   6   4   6       34.29       33.15      5.44 o 
   7   4   6       97.21      109.07     10.33 o 
   8   4   6       17.27        7.65      4.93 o 
   9   4   6        0.35       -3.03      4.98 o 
  10   4   6        0.10       -4.27      5.12 o 
 -11   5   6       10.20        7.49      8.68 o 
 -10   5   6       12.37       12.13      5.68 o 
  -9   5   6       41.06       37.56      6.70 o 
  -8   5   6       44.22       42.78      6.77 o 
  -7   5   6        7.02        9.03      4.60 o 
  -6   5   6      171.11      188.48      9.71 o 
  -5   5   6       40.78       39.56      4.69 o 
  -4   5   6       17.40       17.21      2.60 o 
  -3   5   6       18.88       23.09      3.23 o 
  -2   5   6       36.06       32.03      3.46 o 
  -1   5   6      161.01      151.42      9.26 o 
   0   5   6      263.84      267.69     11.37 o 
   1   5   6       72.68       73.86      4.70 o 
   2   5   6      282.82      284.89     30.34 o 
   3   5   6      587.24      539.99     53.90 o 
   4   5   6        6.46        5.81      3.55 o 
   5   5   6      175.93      194.33     19.64 o 
   6   5   6       19.30       16.74      4.72 o 
   7   5   6       16.97       16.03      5.25 o 
   8   5   6       15.07        8.89      7.20 o 
   9   5   6       14.52       13.89      5.86 o 
 -11   6   6        5.50       -4.90      6.14 o 
 -10   6   6        9.27       12.33      6.39 o 
  -9   6   6       32.56       25.36      6.72 o 
  -8   6   6       11.09        8.98      5.16 o 
  -7   6   6      300.89      294.50     21.21 o 
  -6   6   6      134.52      150.16     10.91 o 
  -4   6   6        9.14        7.36      3.08 o 
  -3   6   6       12.08        4.67      2.48 o 
  -2   6   6       25.09       22.54      3.34 o 
  -1   6   6      294.89      313.37     13.34 o 
   0   6   6      121.44      139.80      6.11 o 
   1   6   6      141.29      140.13      7.54 o 
   2   6   6       99.31      105.98      6.16 o 
   3   6   6        5.38        2.68      2.80 o 
   4   6   6      167.06      189.21     25.42 o 
   5   6   6       54.39       59.56     11.55 o 
   6   6   6       13.60       14.74      5.18 o 
   7   6   6        4.91       -3.35      4.80 o 
   8   6   6        3.48       -9.32      6.33 o 
   9   6   6       13.97       17.06      8.55 o 
 -10   7   6       14.32       17.24     13.22 o 
  -9   7   6        6.78        1.13      6.02 o 
  -8   7   6        2.22        0.66      5.30 o 
  -7   7   6       16.44       12.32      5.86 o 
  -6   7   6       11.86        8.05      5.39 o 
  -5   7   6      148.45      148.61      8.91 o 
  -4   7   6      424.51      430.87     21.02 o 
  -3   7   6       70.63       60.62      5.73 o 
  -2   7   6      216.27      229.04     10.64 o 
  -1   7   6       19.17       13.45      4.00 o 
   0   7   6        0.37       -0.84      3.20 o 
   1   7   6       50.24       53.48      5.90 o 
   2   7   6      109.65      100.88      7.61 o 
   3   7   6        3.01        2.80      5.15 o 
   4   7   6        3.35       -2.75      5.16 o 
   5   7   6        5.01        4.37      6.49 o 
   6   7   6       23.53       24.54      7.90 o 
   7   7   6        2.89        3.62      8.40 o 
   8   7   6        5.23        1.40      8.01 o 
  -9   8   6       11.64        8.77      8.42 o 
  -8   8   6       13.34        0.96      7.84 o 
  -7   8   6        0.01       -7.25      5.68 o 
  -6   8   6        5.90        2.07      6.69 o 
  -5   8   6       49.43       43.68      7.40 o 
  -4   8   6        3.93        0.65      4.78 o 
  -3   8   6       38.31       45.85      8.30 o 
  -2   8   6        1.40       -2.81      3.08 o 
  -1   8   6        0.02       -5.88      3.92 o 
   0   8   6      551.66      549.98     34.64 o 
   1   8   6      204.99      211.30     18.49 o 
   2   8   6      526.49      575.33     78.91 o 
   3   8   6        9.63        9.92      6.88 o 
   4   8   6       11.60       14.28      6.70 o 
   5   8   6        0.53       -3.42      6.04 o 
   6   8   6        4.86        7.22     10.03 o 
   7   8   6        0.22       -9.93      6.93 o 
  -8   9   6        0.11       -5.75      7.43 o 
  -7   9   6       17.08        5.70      7.88 o 
  -6   9   6       25.76        8.64      8.09 o 
  -5   9   6        1.89        0.75      5.41 o 
  -4   9   6       14.45       14.81      5.55 o 
  -3   9   6       20.39       18.29     10.31 o 
  -2   9   6        0.00       -4.58      6.00 o 
  -1   9   6       50.80       45.43      6.37 o 
   0   9   6        5.02        5.28      4.41 o 
   1   9   6       26.36       33.17      6.02 o 
   2   9   6       17.65       14.87      7.04 o 
   3   9   6       16.65       11.73     10.29 o 
   4   9   6        3.54        0.06      6.49 o 
   5   9   6       34.76       45.32     16.88 o 
   6   9   6       14.62       13.58     10.74 o 
  -7  10   6        1.37        2.21      7.83 o 
  -6  10   6        1.11       -2.48      7.18 o 
  -5  10   6       10.97       20.17      8.55 o 
  -4  10   6        6.14       -3.29      4.98 o 
  -3  10   6        2.02       12.38     10.61 o 
  -2  10   6       44.32       47.54     10.60 o 
  -1  10   6      108.83       96.61     20.08 o 
   0  10   6      104.49       99.18     13.52 o 
   1  10   6       50.07       54.28     12.50 o 
   2  10   6        6.54        0.71      6.34 o 
   3  10   6       16.93       16.43     19.03 o 
   4  10   6       37.85       38.65      9.80 o 
   5  10   6        2.05       13.10      9.12 o 
  -5  11   6        1.56       -3.90      6.07 o 
  -4  11   6        2.10        3.05      5.56 o 
  -3  11   6        0.01       -6.27      5.82 o 
  -2  11   6        0.16       -6.79      9.11 o 
  -1  11   6        8.45       15.71      8.12 o 
   0  11   6        0.72       -3.04     11.69 o 
   1  11   6       37.18       33.59     23.59 o 
   2  11   6        9.35       13.02      7.49 o 
   3  11   6        0.24       -5.44      7.29 o 
  -1  12   6        1.38        2.23     11.51 o 
 -11   0   7        2.95        1.09      6.36 o 
  -9   0   7       44.67       42.17      7.58 o 
  -7   0   7      462.98      507.12     23.49 o 
  -5   0   7       78.02       75.97      5.38 o 
  -3   0   7      732.24      799.55     35.06 o 
  -1   0   7     1015.43      992.58     53.09 o 
   1   0   7      546.74      588.90     31.69 o 
   3   0   7      433.15      372.05     21.07 o 
   5   0   7      198.38      213.12     18.53 o 
   7   0   7     1141.37     1102.67     59.25 o 
   9   0   7       26.21       38.76     10.33 o 
 -12   1   7        0.00       -5.10      4.88 o 
 -11   1   7       69.15       70.46     11.67 o 
 -10   1   7       39.36       35.93      5.83 o 
  -9   1   7      118.54      123.31      6.60 o 
  -8   1   7       66.51       87.56      5.71 o 
  -7   1   7        4.48        3.19      2.15 o 
  -6   1   7       34.28       36.72      3.00 o 
  -5   1   7      258.90      298.43     10.28 o 
  -4   1   7      316.64      367.66     12.09 o 
  -3   1   7      750.78      792.16     24.52 o 
  -2   1   7        3.37        5.09      1.11 o 
  -1   1   7      896.36      879.77     38.13 o 
   0   1   7      667.52      747.97     37.18 o 
   1   1   7      305.49      290.54     11.75 o 
   2   1   7       44.70       51.97      3.65 o 
   3   1   7      313.34      340.62     13.78 o 
   4   1   7        0.89       -1.41      2.11 o 
   5   1   7       71.86       78.31      9.23 o 
   6   1   7      186.79      159.76      8.07 o 
   7   1   7       20.59       21.88      4.19 o 
   8   1   7        1.21       -1.18      4.25 o 
   9   1   7       43.87       37.67      7.85 o 
  10   1   7        0.04       -2.27      6.24 o 
 -12   2   7       19.08       22.27      6.47 o 
 -11   2   7       29.61       27.32      6.17 o 
 -10   2   7       21.69       21.42      5.26 o 
  -9   2   7        0.09       -3.10      3.65 o 
  -8   2   7        1.28       -2.17      2.53 o 
  -7   2   7      418.41      479.27     17.49 o 
  -6   2   7      690.85      705.66     22.36 o 
  -5   2   7      384.29      357.79     11.92 o 
  -4   2   7      376.34      348.91     12.02 o 
  -2   2   7      186.17      167.80      7.57 o 
  -1   2   7       94.79      106.87      6.39 o 
   0   2   7     1599.44     1538.82     65.70 o 
   1   2   7     1017.54     1214.57     75.12 o 
   2   2   7      112.35      129.51      6.16 o 
   3   2   7       85.12       91.90      4.99 o 
   4   2   7     1197.18     1287.07     47.78 o 
   5   2   7      111.72      107.78      6.32 o 
   6   2   7       24.66       19.32      3.73 o 
   7   2   7        0.17       -4.40      3.72 o 
   8   2   7       42.77       39.32      7.99 o 
   9   2   7       67.48       64.95      7.61 o 
  10   2   7        5.15       14.25      7.02 o 
 -12   3   7        8.41       -0.25      5.66 o 
 -11   3   7        0.03       -1.82      4.98 o 
 -10   3   7        0.85        0.92      4.40 o 
  -9   3   7       11.24        3.99      4.28 o 
  -8   3   7       83.81       73.36      6.60 o 
  -7   3   7       11.63        4.73      3.49 o 
  -6   3   7        0.04       -2.85      1.90 o 
  -5   3   7      127.44      158.74      6.91 o 
  -4   3   7      302.60      313.89     10.66 o 
  -3   3   7        6.06        1.69      1.38 o 
  -2   3   7     1192.89     1307.05     48.77 o 
  -1   3   7     2202.81     2303.79    174.41 o 
   0   3   7        2.10       -0.77      2.10 o 
   1   3   7       12.36        9.08      2.73 o 
   2   3   7      204.62      222.39     15.28 o 
   3   3   7       58.89       50.49      5.95 o 
   4   3   7        1.13       -2.21      2.27 o 
   5   3   7       73.12       84.99      5.81 o 
   6   3   7      176.72      189.08     12.31 o 
   7   3   7       27.27       27.44      5.48 o 
   8   3   7       11.12       10.29      5.00 o 
   9   3   7       12.48       14.01      5.26 o 
 -11   4   7        1.19       -2.72      5.32 o 
 -10   4   7       33.56       30.21      8.22 o 
  -9   4   7       11.89       13.82      5.25 o 
  -8   4   7        9.50        8.57      4.12 o 
  -7   4   7      189.64      190.86      9.77 o 
  -6   4   7       91.60      107.12      7.42 o 
  -5   4   7      211.79      240.72      9.64 o 
  -4   4   7      527.49      511.30     21.04 o 
  -3   4   7        1.98       -0.45      1.93 o 
  -2   4   7      162.21      159.40      7.35 o 
  -1   4   7        0.03        2.61      2.52 o 
   0   4   7      151.94      172.73      9.50 o 
   1   4   7       21.72       27.51      5.27 o 
   2   4   7      225.53      238.62     21.25 o 
   3   4   7      199.66      224.99     31.43 o 
   4   4   7      122.51      111.26     11.17 o 
   5   4   7       15.54       25.50      4.55 o 
   6   4   7       14.23       12.26      4.54 o 
   7   4   7       43.94       48.52      6.74 o 
   8   4   7        5.84        0.25      4.84 o 
   9   4   7        2.16        1.36      6.51 o 
 -11   5   7        0.07       -2.28      7.39 o 
 -10   5   7       25.02       22.80      6.40 o 
  -9   5   7        0.70        1.73      5.16 o 
  -8   5   7       12.25       13.67      5.48 o 
  -7   5   7      110.78      124.39      8.78 o 
  -6   5   7      345.34      324.36     14.71 o 
  -5   5   7       23.06       18.04      4.01 o 
  -4   5   7       15.78       18.18      2.82 o 
  -3   5   7      364.97      394.64     16.77 o 
  -2   5   7      220.47      247.95     17.60 o 
  -1   5   7      276.57      287.16     14.45 o 
   0   5   7      196.68      168.51      9.52 o 
   1   5   7       45.70       30.32      4.30 o 
   2   5   7       51.86       33.67      4.56 o 
   3   5   7       13.15        4.35      3.19 o 
   4   5   7       41.54       41.55      8.69 o 
   5   5   7      119.66      138.52     12.55 o 
   6   5   7        0.00       -2.12      5.81 o 
   7   5   7       14.19       18.58      7.22 o 
   8   5   7       17.58       24.44      7.89 o 
   9   5   7        3.29        3.01      6.98 o 
 -10   6   7        4.12        1.21      8.25 o 
  -9   6   7       28.68       35.83      9.12 o 
  -8   6   7        2.47       -5.97      6.29 o 
  -7   6   7        1.69       -3.22      5.60 o 
  -6   6   7       23.02       12.05      5.28 o 
  -5   6   7        1.40        0.55      4.38 o 
  -4   6   7      227.83      199.61     10.28 o 
  -3   6   7      154.66      140.18      7.99 o 
  -2   6   7       62.73       60.66      6.10 o 
  -1   6   7      188.91      158.66     10.09 o 
   0   6   7      403.18      400.99     19.41 o 
   1   6   7        2.94        3.32      3.08 o 
   2   6   7       14.75        9.24      3.44 o 
   3   6   7       75.88       70.48      6.66 o 
   4   6   7        8.07        0.46      5.29 o 
   5   6   7      117.06      121.16     12.97 o 
   6   6   7       18.14       25.81     10.70 o 
   7   6   7        2.42       -3.44      6.58 o 
   8   6   7        1.23       -7.15      6.97 o 
 -10   7   7        0.01      -14.73     17.53 o 
  -9   7   7       31.89       21.62      9.16 o 
  -8   7   7       33.01       27.34      8.45 o 
  -7   7   7      115.73      145.82     14.97 o 
  -6   7   7       31.02       30.49      8.95 o 
  -5   7   7      241.04      221.61     11.58 o 
  -4   7   7       11.30        2.09      3.71 o 
  -3   7   7        7.81        8.34      3.46 o 
  -2   7   7       31.47       41.35      5.40 o 
  -1   7   7       23.41       28.37      4.77 o 
   0   7   7       79.89       90.04      7.74 o 
   1   7   7        0.03       -1.61      3.39 o 
   2   7   7        1.97        1.96      3.78 o 
   3   7   7      195.26      209.84     56.64 o 
   4   7   7       24.49       36.41     16.08 o 
   5   7   7       13.16        2.80      6.68 o 
   6   7   7        0.83       -0.25      6.81 o 
   7   7   7        7.30        7.20      7.70 o 
   8   7   7        1.66        1.72      7.91 o 
  -9   8   7        3.64       -9.33      7.77 o 
  -8   8   7        6.78       -0.68      7.11 o 
  -7   8   7        3.12       -5.89      6.38 o 
  -6   8   7       34.94       32.42      9.20 o 
  -5   8   7       46.24       29.39      8.84 o 
  -4   8   7       15.88       18.83      5.09 o 
  -3   8   7        0.33       -5.88      4.69 o 
  -2   8   7       53.07       49.98      7.14 o 
  -1   8   7       64.60       78.44      7.69 o 
   0   8   7        5.74        7.92      4.17 o 
   1   8   7       30.90       34.44      5.83 o 
   2   8   7      241.00      265.22     36.00 o 
   3   8   7       60.91       82.30     12.06 o 
   4   8   7        7.66       -1.60      6.18 o 
   5   8   7        1.30       -3.17      7.41 o 
   6   8   7        1.08       -7.52      6.78 o 
   7   8   7        0.53      -10.76      7.17 o 
  -8   9   7       15.23        7.30      8.76 o 
  -7   9   7        0.15      -10.94      7.29 o 
  -6   9   7       33.59       29.23      9.16 o 
  -5   9   7       17.42        4.51      5.76 o 
  -4   9   7       51.02       49.73      7.98 o 
  -3   9   7       13.01        3.44      5.71 o 
  -2   9   7       20.11       27.61      6.86 o 
  -1   9   7      212.36      212.88     14.69 o 
   0   9   7       86.61       88.60     10.09 o 
   1   9   7        3.54       -2.98      5.42 o 
   2   9   7        7.46        0.50      5.79 o 
   3   9   7        2.68       -5.59      5.71 o 
   4   9   7        1.30       -6.57      6.60 o 
   5   9   7        0.48       -6.34      7.50 o 
   6   9   7        5.22       -0.87      8.49 o 
  -7  10   7        1.98       -1.78      7.99 o 
  -6  10   7        5.08       -4.65      7.50 o 
  -5  10   7        3.22       -0.73      5.86 o 
  -4  10   7       38.43       33.17      7.68 o 
  -3  10   7      107.75       93.16     17.04 o 
  -2  10   7        0.01       -2.67      9.40 o 
  -1  10   7        1.65       -1.15     10.59 o 
   0  10   7      155.55      182.54     12.57 o 
   1  10   7       74.99       92.91     11.40 o 
   2  10   7        1.50       -0.78      6.12 o 
   3  10   7        3.37       -6.11      6.33 o 
   4  10   7       10.63        5.85      8.49 o 
  -5  11   7        7.51        4.77      6.31 o 
  -4  11   7       15.20       21.11      7.02 o 
  -3  11   7        0.26       11.36     11.47 o 
  -2  11   7        0.96       -1.67      7.58 o 
  -1  11   7        2.14        0.39     11.94 o 
   0  11   7        1.64       -1.13     11.59 o 
   1  11   7       21.29       36.43      8.50 o 
   2  11   7        9.30        6.31      7.48 o 
 -12   0   8       17.62        5.53      9.32 o 
 -10   0   8       44.74       40.99      7.79 o 
  -8   0   8      162.67      162.77      9.55 o 
  -6   0   8        0.03       -2.73      2.39 o 
  -4   0   8      975.67      981.46     51.95 o 
  -2   0   8       99.90       79.75      5.81 o 
   0   0   8      558.82      696.14     37.17 o 
   2   0   8      187.53      201.67     12.51 o 
   4   0   8      612.08      579.01     32.08 o 
   6   0   8      113.73      110.56      9.31 o 
   8   0   8      452.82      452.90     38.49 o 
 -12   1   8        3.76       -5.48      5.18 o 
 -11   1   8       16.45        8.69      5.61 o 
 -10   1   8        8.11       -0.70      3.81 o 
  -9   1   8        2.24        1.37      3.15 o 
  -8   1   8      243.22      255.09     11.44 o 
  -7   1   8        4.79        6.81      2.32 o 
  -6   1   8        0.00        0.31      1.78 o 
  -5   1   8        1.47       -1.20      1.57 o 
  -4   1   8       65.05       56.87      3.24 o 
  -3   1   8       47.76       57.97      3.15 o 
  -2   1   8      100.93       84.35      3.65 o 
  -1   1   8        0.08       -2.20      2.02 o 
   0   1   8      787.68      863.25     32.22 o 
   1   1   8       73.40       69.26      4.08 o 
   2   1   8      448.62      432.22     17.09 o 
   3   1   8      176.05      177.11      8.22 o 
   4   1   8      163.20      156.45     10.40 o 
   5   1   8      243.30      226.59     10.46 o 
   6   1   8      155.74      137.99      7.47 o 
   7   1   8        0.01       -4.34      3.40 o 
   8   1   8       68.88       66.05      7.32 o 
   9   1   8        7.34        7.48      8.92 o 
 -12   2   8        2.18        3.41      5.23 o 
 -11   2   8       68.12       67.38      7.87 o 
 -10   2   8        3.28        3.96      4.71 o 
  -9   2   8       25.01       21.75      3.94 o 
  -8   2   8      202.07      183.47     12.11 o 
  -7   2   8       45.33       54.06      4.04 o 
  -6   2   8      305.55      304.65     10.60 o 
  -5   2   8       16.45       20.16      2.40 o 
  -4   2   8      246.86      265.81     11.79 o 
  -3   2   8       59.87       59.10      2.95 o 
  -2   2   8      559.66      635.07     26.26 o 
  -1   2   8      201.91      169.17      9.10 o 
   0   2   8       80.26       72.57      5.81 o 
   1   2   8       35.78       41.45      3.10 o 
   2   2   8       29.76       24.88      3.20 o 
   3   2   8       65.05       67.39      4.72 o 
   4   2   8      200.39      194.85      9.50 o 
   5   2   8      137.44      135.01      8.02 o 
   6   2   8      233.97      234.60     11.07 o 
   7   2   8      129.52      137.77      9.70 o 
   8   2   8       21.87       17.29      5.16 o 
   9   2   8        1.05       -1.51      5.73 o 
 -12   3   8        1.06      -10.13      6.76 o 
 -11   3   8        4.71        1.80      5.14 o 
 -10   3   8        0.06       -4.60      4.34 o 
  -9   3   8      131.46      126.80     13.25 o 
  -8   3   8      295.54      270.65     12.71 o 
  -7   3   8      157.95      147.00      7.08 o 
  -6   3   8      149.05      163.72      6.59 o 
  -5   3   8       13.48       12.07      2.24 o 
  -4   3   8      346.74      344.78     11.61 o 
  -3   3   8        5.95        3.92      1.88 o 
  -2   3   8       36.50       33.22      3.15 o 
  -1   3   8        1.02       -1.36      2.10 o 
   0   3   8       48.64       50.74      4.95 o 
   1   3   8       87.67       86.74      6.22 o 
   2   3   8      159.69      141.48      8.31 o 
   3   3   8       25.61       29.77      4.38 o 
   4   3   8        4.19       -1.84      3.03 o 
   5   3   8       80.10       67.26      6.94 o 
   6   3   8       28.30       27.70      7.00 o 
   7   3   8       68.99       68.72     12.13 o 
   8   3   8       24.81       28.28     10.57 o 
   9   3   8        8.99       13.35      6.87 o 
 -11   4   8       15.61       19.34      8.82 o 
 -10   4   8        3.64       -1.83      5.60 o 
  -9   4   8       11.52       14.97      7.10 o 
  -8   4   8        3.48       -6.41      4.40 o 
  -7   4   8      323.98      319.35     17.19 o 
  -6   4   8     1149.67     1244.34     55.65 o 
  -5   4   8       22.12       16.01      3.58 o 
  -4   4   8        2.93        0.68      2.38 o 
  -3   4   8      615.65      652.86     22.74 o 
  -2   4   8      381.07      358.35     17.36 o 
  -1   4   8      338.52      341.29     24.40 o 
   0   4   8       84.37       78.59      5.95 o 
   1   4   8       19.56       16.22      3.62 o 
   2   4   8        2.85       -2.16      2.67 o 
   3   4   8        2.18        0.76      3.86 o 
   4   4   8       63.27       53.12      5.94 o 
   5   4   8      135.92      154.41     23.27 o 
   6   4   8       64.23       79.83     10.50 o 
   7   4   8       25.47       12.79      8.96 o 
   8   4   8       27.32       26.78      7.90 o 
   9   4   8        0.03       -2.49      9.38 o 
 -11   5   8        0.36       -2.03      7.46 o 
 -10   5   8       27.21       23.53      8.30 o 
  -9   5   8       39.22       51.06      9.78 o 
  -8   5   8       33.04       37.91      7.08 o 
  -7   5   8       15.42        7.59      5.10 o 
  -6   5   8        0.54       -2.01      4.23 o 
  -5   5   8        2.08       -1.13      3.93 o 
  -4   5   8      189.89      200.62     10.48 o 
  -3   5   8      170.14      158.91      9.94 o 
  -2   5   8      103.46      106.35      7.48 o 
  -1   5   8       30.66       40.16      5.39 o 
   0   5   8       41.76       47.77      5.59 o 
   1   5   8       20.58       20.86      4.06 o 
   2   5   8       13.78       12.82      3.70 o 
   3   5   8       55.56       44.90      5.65 o 
   4   5   8      281.10      240.11     24.32 o 
   5   5   8       23.19       32.05      7.61 o 
   6   5   8      129.55      167.92     14.81 o 
   7   5   8       11.57       12.17      7.08 o 
   8   5   8        1.37       -3.47      6.53 o 
 -10   6   8        0.97       -4.37      6.68 o 
  -9   6   8       14.11        3.99      7.56 o 
  -8   6   8       22.26       19.79      7.33 o 
  -7   6   8      121.14      113.79     16.67 o 
  -6   6   8       60.59       70.85      8.62 o 
  -5   6   8      161.51      171.68      9.58 o 
  -4   6   8        3.01        1.22      2.87 o 
  -3   6   8        8.55        4.76      3.23 o 
  -2   6   8      117.53      114.83      8.06 o 
  -1   6   8       14.98       13.46      3.98 o 
   0   6   8      816.57      797.10     36.07 o 
   1   6   8      151.85      156.27      9.87 o 
   2   6   8       26.84       25.46      4.87 o 
   3   6   8       34.64       42.08      5.69 o 
   4   6   8        4.40        2.67      5.41 o 
   5   6   8       57.75       57.55      9.71 o 
   6   6   8       52.63       42.30      9.57 o 
   7   6   8        0.03       -5.50      6.85 o 
   8   6   8        5.35       -3.78      7.82 o 
 -10   7   8        2.39        9.72      8.84 o 
  -9   7   8       37.92       32.54     10.10 o 
  -8   7   8        5.89        7.03      8.41 o 
  -7   7   8        0.46       -6.44      5.43 o 
  -6   7   8       13.18       13.54      5.73 o 
  -5   7   8       51.75       39.94      6.18 o 
  -4   7   8        9.77       21.71      5.27 o 
  -3   7   8       21.84       21.50      5.20 o 
  -2   7   8      271.48      269.97     16.22 o 
  -1   7   8      164.98      159.51     10.00 o 
   0   7   8       28.85       30.70      5.31 o 
   1   7   8       40.08       39.47      5.88 o 
   2   7   8      158.90      158.12     10.45 o 
   3   7   8       57.21       65.85      9.45 o 
   4   7   8       27.21       18.13     10.54 o 
   5   7   8        8.15        2.15      6.40 o 
   6   7   8       49.90       63.04     10.78 o 
   7   7   8       13.26       12.69      8.82 o 
  -9   8   8        3.90       -7.25      8.70 o 
  -8   8   8        0.19       -8.47      8.08 o 
  -7   8   8       44.09       53.56     12.94 o 
  -6   8   8       14.35        6.09      9.91 o 
  -5   8   8       78.32       81.03     13.83 o 
  -4   8   8      140.52      157.69     10.67 o 
  -3   8   8       18.13       12.52      7.73 o 
  -2   8   8       76.09       83.51      7.96 o 
  -1   8   8      102.88      113.62      9.40 o 
   0   8   8       87.69       93.73      8.65 o 
   1   8   8       73.80       73.06      7.78 o 
   2   8   8      197.47      227.96     17.78 o 
   3   8   8       28.65       36.63      8.48 o 
   4   8   8        0.01       -1.19      6.49 o 
   5   8   8        2.30        1.52      7.12 o 
   6   8   8        1.95       -1.33      8.51 o 
  -8   9   8        0.63       -7.16      8.89 o 
  -7   9   8       19.26       15.01     18.11 o 
  -6   9   8       19.00       33.22      9.27 o 
  -5   9   8        9.28        9.36      6.13 o 
  -4   9   8       41.99       51.41      7.10 o 
  -3   9   8      144.10      162.18     12.89 o 
  -2   9   8       36.40       28.09      8.66 o 
  -1   9   8        4.30        2.62      4.90 o 
   0   9   8      153.66      184.72     12.93 o 
   1   9   8        3.44       -5.85      5.09 o 
   2   9   8        1.80       -1.40      5.15 o 
   3   9   8        0.05       -5.80      6.33 o 
   4   9   8        4.26       -0.74      7.04 o 
   5   9   8       30.30       44.45     10.74 o 
  -6  10   8        0.55      -13.37      8.94 o 
  -5  10   8       17.64       18.82      7.55 o 
  -4  10   8       31.93       30.88      7.36 o 
  -3  10   8      112.47      134.55     16.20 o 
  -2  10   8       64.74       84.60     13.26 o 
  -1  10   8       86.89      124.86     15.23 o 
   0  10   8        6.83        1.50      5.12 o 
   1  10   8        0.01       -5.27      5.24 o 
   2  10   8        0.30       -1.41      6.22 o 
   3  10   8        0.80       -2.19      6.77 o 
  -4  11   8        0.23        4.29      6.13 o 
  -3  11   8       13.50       21.85     12.62 o 
  -2  11   8        0.91       -8.17      7.94 o 
  -1  11   8       12.04       -7.01     12.71 o 
   0  11   8       14.98        8.85     13.32 o 
   1  11   8        0.57       -7.71      6.12 o 
 -11   0   9       10.56        5.98      6.71 o 
  -9   0   9        6.11       16.36      6.07 o 
  -7   0   9        2.20       -3.33      2.80 o 
  -5   0   9        1.74        2.78      2.41 o 
  -3   0   9      170.95      138.00      7.56 o 
  -1   0   9     1057.89     1255.98     65.75 o 
   1   0   9        2.83        0.61      2.43 o 
   3   0   9        0.15       -4.40      2.93 o 
   5   0   9        2.02        4.29      4.42 o 
   7   0   9       20.37       27.43      8.59 o 
   9   0   9       21.61       39.48     11.85 o 
 -12   1   9        1.67       -4.77      5.36 o 
 -11   1   9        3.40       -5.59      4.33 o 
 -10   1   9       26.45       29.63      4.96 o 
  -9   1   9      117.78      121.85      6.57 o 
  -8   1   9       49.54       58.83      4.96 o 
  -7   1   9       80.92       85.26      5.20 o 
  -6   1   9        1.17        0.33      2.01 o 
  -5   1   9        6.98        2.87      1.89 o 
  -4   1   9       79.99       79.53      3.96 o 
  -3   1   9      298.54      302.13     11.55 o 
  -2   1   9       13.79        6.68      2.20 o 
  -1   1   9        9.08        8.29      2.75 o 
   0   1   9        8.40        9.46      2.82 o 
   1   1   9        2.51        0.85      2.24 o 
   2   1   9       43.95       44.17      5.14 o 
   3   1   9      146.88      136.20      8.35 o 
   4   1   9      338.45      321.72     16.07 o 
   5   1   9        9.32        1.38      3.86 o 
   6   1   9      125.69      113.61      8.79 o 
   7   1   9        4.59       -1.02      4.04 o 
   8   1   9       10.78        9.06      5.88 o 
   9   1   9        4.68       11.85      9.95 o 
 -11   2   9        6.89       14.24      7.44 o 
 -10   2   9       53.80       68.95     10.92 o 
  -9   2   9       71.71       82.11      7.21 o 
  -8   2   9       98.53      121.13      8.06 o 
  -7   2   9       84.35       90.19      6.03 o 
  -6   2   9       54.98       57.22      4.64 o 
  -5   2   9        5.77        2.50      2.27 o 
  -4   2   9       48.89       43.89      3.81 o 
  -3   2   9       58.85       66.78      3.93 o 
  -2   2   9      112.94      100.45      5.54 o 
  -1   2   9       91.03       70.54      5.94 o 
   0   2   9       69.19       80.97      6.09 o 
   1   2   9        1.91        1.03      2.39 o 
   2   2   9       29.55       38.25      4.69 o 
   3   2   9        6.49        2.67      3.14 o 
   4   2   9      110.32      111.63      8.34 o 
   5   2   9       92.75      101.53      8.43 o 
   6   2   9       37.20       26.87      5.26 o 
   7   2   9       11.42        8.01      6.13 o 
   8   2   9        9.62       15.39      6.67 o 
   9   2   9        0.24        5.96      6.47 o 
 -11   3   9        2.82      -10.17      6.78 o 
 -10   3   9       31.56       32.36      8.32 o 
  -9   3   9       43.90       51.06      7.28 o 
  -8   3   9      124.28      141.67     10.18 o 
  -7   3   9      475.67      449.49     22.34 o 
  -6   3   9      111.61      110.99      7.16 o 
  -5   3   9      171.42      181.94      9.11 o 
  -4   3   9        0.28       -3.15      2.41 o 
  -3   3   9      215.30      168.96      8.10 o 
  -2   3   9        1.28        1.73      2.73 o 
  -1   3   9        4.41        0.98      2.52 o 
   0   3   9        0.12       -1.90      2.45 o 
   1   3   9        1.83       -3.86      2.57 o 
   2   3   9       71.34       65.67      6.22 o 
   3   3   9       37.89       38.26      6.83 o 
   4   3   9       14.33       10.03      4.24 o 
   5   3   9        8.72        0.62      6.03 o 
   6   3   9        0.31       -2.93      9.74 o 
   7   3   9        1.28       -1.14      5.61 o 
   8   3   9        7.72        3.75      6.52 o 
 -11   4   9        0.09       -6.47      6.54 o 
 -10   4   9        3.66       -1.60      6.68 o 
  -9   4   9        2.90       -3.18      4.72 o 
  -8   4   9       51.73       54.29      7.64 o 
  -7   4   9      126.35      153.88     11.47 o 
  -6   4   9        0.32       -2.06      3.80 o 
  -5   4   9        0.30       -2.29      2.97 o 
  -4   4   9      205.22      200.48      9.09 o 
  -3   4   9        2.54       -0.12      2.63 o 
  -2   4   9      397.72      375.62     18.34 o 
  -1   4   9       66.98       64.97      6.15 o 
   0   4   9        0.26       -3.56      2.58 o 
   1   4   9        0.01       -3.01      2.57 o 
   2   4   9       17.80       15.97      4.04 o 
   3   4   9       16.86       12.96      4.09 o 
   4   4   9      182.04      188.96     19.69 o 
   5   4   9       25.20       12.77      6.51 o 
   6   4   9        6.25       -3.91      5.96 o 
   7   4   9        0.16       -3.54      5.45 o 
   8   4   9        6.29        1.82      6.67 o 
 -10   5   9        1.35       -5.55      7.30 o 
  -9   5   9        6.05       -1.01      7.32 o 
  -8   5   9       55.57       63.35      8.35 o 
  -7   5   9      146.16      137.23     10.53 o 
  -6   5   9       52.40       52.34      8.20 o 
  -5   5   9       92.71       90.53     10.13 o 
  -4   5   9      363.14      364.68     14.24 o 
  -3   5   9       50.49       73.27      6.95 o 
  -2   5   9       50.55       47.64      5.53 o 
  -1   5   9      260.19      247.85     13.30 o 
   0   5   9        0.94       -4.00      2.84 o 
   1   5   9       51.36       53.67      5.94 o 
   2   5   9      299.77      285.26     28.38 o 
   3   5   9       81.92       81.17      7.70 o 
   4   5   9        0.33       -5.49      3.66 o 
   5   5   9      117.29      143.87     13.62 o 
   6   5   9       31.45       28.73     10.89 o 
   7   5   9       19.40       15.49      7.78 o 
   8   5   9        0.22       -1.58      6.86 o 
 -10   6   9        5.05        7.06      7.98 o 
  -9   6   9       13.92        3.94      7.95 o 
  -8   6   9       20.32        9.26      6.00 o 
  -7   6   9       12.79       11.75      5.76 o 
  -6   6   9       35.20       25.06      6.40 o 
  -5   6   9      139.07      154.47     12.68 o 
  -4   6   9        1.77       -1.72      3.25 o 
  -3   6   9      289.86      307.17     14.26 o 
  -2   6   9       62.14       68.71      7.05 o 
  -1   6   9       17.02       25.77      6.58 o 
   0   6   9      522.28      499.04     32.38 o 
   1   6   9      454.86      411.36     20.43 o 
   2   6   9        5.15        0.62      3.81 o 
   3   6   9        3.00       -1.33      3.71 o 
   4   6   9      116.74      125.12     24.89 o 
   5   6   9        0.41       -0.81      6.18 o 
   6   6   9       13.69       16.79      7.93 o 
   7   6   9       29.15       47.30     11.98 o 
  -9   7   9        3.07       -4.90      8.10 o 
  -8   7   9       13.89        6.39      7.64 o 
  -7   7   9        6.23       -4.92      5.28 o 
  -6   7   9        0.59       -4.89      5.02 o 
  -5   7   9       99.00      108.22      9.44 o 
  -4   7   9       33.90       31.18      5.75 o 
  -3   7   9      108.51      125.31     12.94 o 
  -2   7   9      353.83      348.07     17.98 o 
  -1   7   9      146.26      145.57      9.95 o 
   0   7   9       19.38       19.93      5.86 o 
   1   7   9      428.38      430.17     23.89 o 
   2   7   9      116.64      112.31      9.08 o 
   3   7   9       74.58       92.45     14.54 o 
   4   7   9        1.59        0.29      6.13 o 
   5   7   9       13.56        6.53      7.40 o 
   6   7   9        0.69       -1.25      9.84 o 
  -8   8   9        7.90        2.28      8.59 o 
  -7   8   9        2.86        3.85      8.05 o 
  -6   8   9       49.20       44.35      8.14 o 
  -5   8   9        3.89       -5.27      4.63 o 
  -4   8   9      127.79      157.09     10.80 o 
  -3   8   9        1.25        3.01      5.82 o 
  -2   8   9        5.39        3.55      4.47 o 
  -1   8   9      321.48      356.25     20.92 o 
   0   8   9      121.29      126.13      9.70 o 
   1   8   9        7.57        0.22      4.30 o 
   2   8   9        0.00       -1.70      6.19 o 
   3   8   9        7.83        8.58      7.14 o 
   4   8   9       10.86        7.02     11.05 o 
   5   8   9        0.28       -2.76      7.12 o 
  -7   9   9        4.78        5.44      8.29 o 
  -6   9   9        3.57        7.74      8.07 o 
  -5   9   9        0.11        0.88      5.07 o 
  -4   9   9        2.88        2.06      4.90 o 
  -3   9   9       39.67       35.20      7.63 o 
  -2   9   9      134.81      169.13     19.88 o 
  -1   9   9       27.57       29.27      6.03 o 
   0   9   9       20.11       19.49      5.44 o 
   1   9   9       16.74       22.04      6.71 o 
   2   9   9       40.04       57.25      9.60 o 
   3   9   9        0.11       -4.93      6.02 o 
   4   9   9        2.63        2.01      7.45 o 
  -5  10   9       53.58       71.58     10.40 o 
  -4  10   9        0.88        1.95      5.96 o 
  -3  10   9       21.15       38.40      8.32 o 
  -2  10   9        0.42       -2.31      6.03 o 
  -1  10   9       14.29       12.63      8.41 o 
   0  10   9       12.77       14.02      6.85 o 
   1  10   9        0.20        3.11      9.31 o 
   2  10   9        8.72        8.02      7.54 o 
 -10   0  10       21.87       29.36     13.42 o 
  -8   0  10      142.78      139.37      8.86 o 
  -6   0  10       50.39       60.97      5.71 o 
  -4   0  10       24.56       21.22      5.19 o 
  -2   0  10      517.95      535.45     43.29 o 
   0   0  10      789.21      908.39     70.00 o 
   2   0  10      567.16      561.43     45.30 o 
   4   0  10        5.89        0.93      5.69 o 
   6   0  10       71.87       59.50     11.30 o 
 -11   1  10        1.03       -5.34      5.48 o 
 -10   1  10       45.14       36.64      6.65 o 
  -9   1  10       41.36       35.72      5.58 o 
  -8   1  10        2.98       -1.88      3.34 o 
  -7   1  10        4.27        2.83      2.83 o 
  -6   1  10        8.85        4.77      2.74 o 
  -5   1  10       65.20       73.88      4.88 o 
  -4   1  10       33.17       30.74      3.39 o 
  -3   1  10        2.73        0.06      2.15 o 
  -2   1  10      867.57      849.93     35.94 o 
  -1   1  10       13.00       14.63      3.66 o 
   0   1  10       12.07       10.03      3.15 o 
   1   1  10       56.88       46.62      4.93 o 
   2   1  10       16.81       14.73      3.71 o 
   3   1  10        0.73        0.76      3.16 o 
   4   1  10      596.23      539.89     25.39 o 
   5   1  10      297.67      280.28     16.88 o 
   6   1  10        6.61        2.48      4.99 o 
   7   1  10        0.17       -5.27      6.24 o 
   8   1  10        0.76       -6.66      7.32 o 
 -11   2  10       14.64        3.48      7.00 o 
 -10   2  10       12.27       10.68      5.69 o 
  -9   2  10        2.78       -6.21      5.24 o 
  -8   2  10        3.26        1.17      4.28 o 
  -7   2  10       13.10        8.90      3.14 o 
  -6   2  10       72.49       74.60      6.26 o 
  -5   2  10        5.47        1.98      2.41 o 
  -4   2  10      131.68      143.26      9.88 o 
  -3   2  10      193.49      208.54      8.40 o 
  -2   2  10      231.00      235.57     12.31 o 
  -1   2  10        6.36        6.68      3.06 o 
   0   2  10        7.16        2.97      2.79 o 
   1   2  10      340.60      301.82     15.10 o 
   2   2  10        9.95        5.48      3.23 o 
   3   2  10       39.15       44.06      5.64 o 
   4   2  10        1.49       -5.10      3.41 o 
   5   2  10        0.69       -1.73      3.87 o 
   6   2  10       20.64        5.88      5.28 o 
   7   2  10       38.64       44.44     11.85 o 
   8   2  10        3.98       13.37      6.78 o 
 -11   3  10        0.01       -8.97      5.98 o 
 -10   3  10        2.44       -3.73      5.55 o 
  -9   3  10       42.30       39.04      7.00 o 
  -8   3  10       26.43       24.16      5.96 o 
  -7   3  10       30.66       34.33      6.18 o 
  -6   3  10       25.44       31.85      4.63 o 
  -5   3  10        5.03        6.18      3.29 o 
  -4   3  10       24.20       25.10      4.01 o 
  -3   3  10       80.82       89.08      6.10 o 
  -2   3  10       44.39       35.67      4.79 o 
  -1   3  10       62.32       63.01      6.05 o 
   0   3  10       10.03        4.94      3.24 o 
   1   3  10      130.53      115.12      7.63 o 
   2   3  10      397.58      394.58     19.28 o 
   3   3  10       12.85       13.42      4.40 o 
   4   3  10      135.71      129.72     11.81 o 
   5   3  10      210.25      223.56     12.83 o 
   6   3  10       18.22       15.15      6.84 o 
   7   3  10        5.90        8.61      7.73 o 
   8   3  10        0.11       -9.01      6.05 o 
 -11   4  10        4.60        4.91      8.02 o 
 -10   4  10       12.43        1.55      6.03 o 
  -9   4  10       30.01       27.88      6.77 o 
  -8   4  10        8.26       -1.69      5.16 o 
  -7   4  10       61.07       81.32     11.31 o 
  -6   4  10        7.87       -4.42      4.23 o 
  -5   4  10       42.94       42.46      5.28 o 
  -4   4  10      377.26      360.40     13.90 o 
  -3   4  10      227.75      226.74     10.67 o 
  -2   4  10        7.10        2.03      3.33 o 
  -1   4  10       57.71       53.60      5.95 o 
   0   4  10       78.02       78.37      7.10 o 
   1   4  10       14.45        7.42      4.15 o 
   2   4  10       93.73       88.26      7.85 o 
   3   4  10      137.74      115.56      8.59 o 
   4   4  10      118.42      122.34      9.43 o 
   5   4  10        7.81        6.34      6.26 o 
   6   4  10       11.06        4.30      6.23 o 
   7   4  10        0.18        2.08      6.42 o 
 -10   5  10       34.74       31.02      9.36 o 
  -9   5  10       10.82        6.19      6.08 o 
  -8   5  10        1.32       -7.45      5.11 o 
  -7   5  10        0.62       -6.79      4.70 o 
  -6   5  10      194.48      197.80     12.56 o 
  -5   5  10      175.60      154.27     10.64 o 
  -4   5  10       62.04       63.76      6.05 o 
  -3   5  10      152.08      155.87     11.68 o 
  -2   5  10       41.57       45.65      6.00 o 
  -1   5  10       95.52       98.07      8.00 o 
   0   5  10      198.98      184.86     14.31 o 
   1   5  10       43.12       48.85      6.11 o 
   2   5  10       18.12       15.21      4.56 o 
   3   5  10       74.37       74.90     10.74 o 
   4   5  10       56.89       65.20      9.56 o 
   5   5  10        1.69       -7.01      4.94 o 
   6   5  10        2.88        0.33      6.51 o 
   7   5  10        0.43        1.56      6.62 o 
 -10   6  10        0.47       -1.25     10.17 o 
  -9   6  10        0.19      -10.24      7.24 o 
  -8   6  10       47.33       37.23      7.80 o 
  -7   6  10        2.63       -4.40      5.42 o 
  -6   6  10       30.79       31.78      7.63 o 
  -5   6  10      116.68      139.61     10.32 o 
  -4   6  10       11.63        8.65      3.84 o 
  -3   6  10       76.70       71.30      7.54 o 
  -2   6  10      435.09      425.56     21.19 o 
  -1   6  10       96.91      123.65      9.85 o 
   0   6  10       34.88       42.14      6.06 o 
   1   6  10       83.88       81.40      8.01 o 
   2   6  10        2.48       -3.40      3.71 o 
   3   6  10        0.18       -5.73      3.82 o 
   4   6  10       10.19       14.69      6.84 o 
   5   6  10        3.37        3.25      7.06 o 
   6   6  10        4.38        3.83     12.76 o 
  -9   7  10        1.83        3.07      8.11 o 
  -8   7  10        0.02       -8.78      5.85 o 
  -7   7  10        4.25       -7.39      5.59 o 
  -6   7  10        0.00       -7.66      5.11 o 
  -5   7  10        0.19       -1.37      4.69 o 
  -4   7  10      196.87      206.50     13.26 o 
  -3   7  10       18.24       14.40      5.78 o 
  -2   7  10        1.44       -3.23      4.01 o 
  -1   7  10       13.95        2.52      4.24 o 
   0   7  10       13.25        7.69      4.68 o 
   1   7  10        7.90       -2.85      4.01 o 
   2   7  10        0.91       -0.98      4.27 o 
   3   7  10       84.39      101.21     12.15 o 
   4   7  10       28.43       24.62      8.32 o 
   5   7  10        3.48       -3.47      6.61 o 
  -8   8  10        1.58       -3.64      7.95 o 
  -7   8  10        1.23       -8.88      5.92 o 
  -6   8  10        0.34       -8.32      5.55 o 
  -5   8  10       16.84       14.11      5.56 o 
  -4   8  10        6.73        5.39      5.19 o 
  -3   8  10        7.82        8.67      5.88 o 
  -2   8  10       19.31       25.43      6.34 o 
  -1   8  10       35.95       44.92     10.96 o 
   0   8  10       20.83       27.80      5.84 o 
   1   8  10        3.28        4.68      4.25 o 
   2   8  10       71.38       99.81     11.97 o 
   3   8  10        3.34        1.28      6.02 o 
   4   8  10        1.75       -4.85      6.60 o 
  -6   9  10       25.65       28.30      8.23 o 
  -5   9  10       25.30       18.34      8.19 o 
  -4   9  10       15.24       19.08      7.13 o 
  -3   9  10       12.64       16.11      7.10 o 
  -2   9  10       11.03       15.21      8.60 o 
  -1   9  10        2.81       -1.01      4.61 o 
   0   9  10        0.29       -1.65      4.64 o 
   1   9  10       15.88       11.85      6.85 o 
   2   9  10        1.70       -3.97      6.22 o 
   3   9  10        2.36        4.03      7.05 o 
  -4  10  10        0.94       -5.31      5.14 o 
  -3  10  10       33.45       37.07      8.53 o 
  -2  10  10       11.47       10.90      6.50 o 
  -1  10  10        7.47        0.26      7.43 o 
   0  10  10        3.07        2.84      6.12 o 
   1  10  10        0.30       -8.69      5.79 o 
 -11   0  11       11.62       15.99     12.54 o 
  -9   0  11      146.26      132.37     17.04 o 
  -7   0  11        1.17       -6.83      4.56 o 
  -5   0  11     1173.06     1174.95     64.83 o 
  -3   0  11      369.42      421.76     31.15 o 
  -1   0  11      131.47      128.91     14.51 o 
   1   0  11      261.29      266.45     24.39 o 
   3   0  11      714.39      778.93     61.69 o 
   5   0  11        0.22       -7.34      4.89 o 
   7   0  11        3.95        0.45      7.72 o 
 -11   1  11       22.90       24.06     13.99 o 
 -10   1  11        4.81        6.86     10.71 o 
  -9   1  11        3.37       -7.24      5.21 o 
  -8   1  11        1.55       -1.35      3.80 o 
  -7   1  11        0.62       -5.14      3.43 o 
  -6   1  11        6.46        0.78      3.32 o 
  -5   1  11      121.72      118.10      7.30 o 
  -4   1  11       47.77       68.32      5.93 o 
  -3   1  11      424.91      398.01     18.97 o 
  -2   1  11      108.84      102.81      8.91 o 
  -1   1  11       20.76       27.07      5.50 o 
   0   1  11      515.99      513.11     56.71 o 
   1   1  11       10.27        7.86      4.67 o 
   2   1  11       43.10       49.52      7.23 o 
   3   1  11       63.56       74.06      8.87 o 
   4   1  11        1.73       -0.93      4.46 o 
   5   1  11      128.85      134.16     11.75 o 
   6   1  11        0.48       -0.20      4.57 o 
   7   1  11       25.25       20.51      9.69 o 
 -11   2  11        5.40       -1.73     10.79 o 
 -10   2  11       28.58       13.15      7.84 o 
  -9   2  11        8.82        5.90      5.02 o 
  -8   2  11        0.15       -2.83      4.44 o 
  -7   2  11      249.48      253.59     13.24 o 
  -6   2  11        1.46       -4.64      3.10 o 
  -5   2  11        3.96       -0.47      3.09 o 
  -4   2  11      116.73      118.72      7.25 o 
  -3   2  11       60.98       71.88      5.64 o 
  -2   2  11      634.96      664.97     37.57 o 
  -1   2  11       67.57       90.56      9.45 o 
   0   2  11       98.79       91.13      9.49 o 
   1   2  11       11.60        6.71      4.26 o 
   2   2  11       88.33       89.57     11.28 o 
   3   2  11      198.09      207.78     14.76 o 
   4   2  11       31.44       33.07      6.80 o 
   5   2  11        0.31       -2.57      4.60 o 
   6   2  11        0.69       -4.91      5.06 o 
   7   2  11        2.11        3.28      7.76 o 
 -11   3  11        5.39       -4.04      6.80 o 
 -10   3  11       20.35       16.02      7.76 o 
  -9   3  11       10.23        2.73      5.46 o 
  -8   3  11       47.62       60.64      7.66 o 
  -7   3  11        7.30        2.84      4.58 o 
  -6   3  11       12.39        3.65      3.62 o 
  -5   3  11      310.64      270.57     12.69 o 
  -4   3  11       16.70       12.65      3.77 o 
  -3   3  11       24.85       20.73      3.88 o 
  -2   3  11        2.02       -3.27      3.35 o 
  -1   3  11       42.70       39.90      5.43 o 
   0   3  11       91.38       98.86      8.03 o 
   1   3  11      433.46      457.08     22.04 o 
   2   3  11      535.03      520.05     24.78 o 
   3   3  11      141.63      126.28      9.06 o 
   4   3  11       78.63       82.17      8.15 o 
   5   3  11        6.87        6.69      4.57 o 
   6   3  11       13.25       16.29      8.98 o 
   7   3  11       13.59       15.70     10.09 o 
 -10   4  11        6.77       -4.02      6.29 o 
  -9   4  11       52.52       59.75      8.80 o 
  -8   4  11       16.08       -2.01      7.04 o 
  -7   4  11        7.85        5.02      5.05 o 
  -6   4  11        4.82       -1.68      4.62 o 
  -5   4  11        0.45       -3.40      3.28 o 
  -4   4  11        0.10       -1.55      3.05 o 
  -3   4  11        4.36       -1.64      3.06 o 
  -2   4  11       22.86       20.84      4.88 o 
  -1   4  11      252.81      240.85     16.50 o 
   0   4  11       14.80       12.97      4.33 o 
   1   4  11       11.55        2.60      3.97 o 
   2   4  11      216.40      219.34     12.52 o 
   3   4  11      181.20      171.17     10.91 o 
   4   4  11        7.67        6.05      4.56 o 
   5   4  11      117.55      136.12     13.04 o 
   6   4  11        0.00        1.68      6.33 o 
   7   4  11       15.39       12.78      7.59 o 
 -10   5  11        7.87        8.43      7.04 o 
  -9   5  11       61.80       72.22     10.26 o 
  -8   5  11        2.09       -6.73      5.33 o 
  -7   5  11       32.07       23.78      6.51 o 
  -6   5  11        5.35        4.36      5.54 o 
  -5   5  11       19.42       22.71      9.80 o 
  -4   5  11        3.03       -4.64      3.09 o 
  -3   5  11      348.71      326.06     20.92 o 
  -2   5  11      296.36      283.10     15.27 o 
  -1   5  11       47.01       67.03      8.56 o 
   0   5  11       11.25        4.90      3.94 o 
   1   5  11       66.44       71.29      7.40 o 
   2   5  11        2.33       -0.56      4.01 o 
   3   5  11      181.44      162.94     11.00 o 
   4   5  11       33.12       29.37      7.84 o 
   5   5  11        9.70        9.50      7.40 o 
   6   5  11       24.02       22.63      9.76 o 
  -9   6  11        2.47       -5.05      6.35 o 
  -8   6  11        0.02       -1.33      6.07 o 
  -7   6  11       11.76       -2.56      5.77 o 
  -6   6  11        7.79       -0.90      5.53 o 
  -5   6  11       38.80       37.70      6.35 o 
  -4   6  11       35.66       32.85      5.29 o 
  -3   6  11       14.89       17.44      4.98 o 
  -2   6  11       57.53       59.27      7.27 o 
  -1   6  11       46.25       38.39      6.08 o 
   0   6  11       62.10       69.71      7.62 o 
   1   6  11       66.95       73.40      7.71 o 
   2   6  11       12.20        7.83      5.95 o 
   3   6  11       21.89       28.35      6.90 o 
   4   6  11       66.00       85.39     11.48 o 
   5   6  11       27.72       35.36      9.37 o 
  -8   7  11       22.56       15.91      7.41 o 
  -7   7  11        3.94       -3.48      5.60 o 
  -6   7  11       26.18       34.77      7.76 o 
  -5   7  11       10.76        6.96      5.47 o 
  -4   7  11       63.76       66.15      7.52 o 
  -3   7  11        3.23        2.29      5.36 o 
  -2   7  11        0.00       -5.96      3.98 o 
  -1   7  11        2.22       -5.27      4.13 o 
   0   7  11       11.92        9.61      5.10 o 
   1   7  11        0.00       -0.48      4.09 o 
   2   7  11        0.88       -0.04      4.44 o 
   3   7  11        8.12        8.24      6.62 o 
   4   7  11        4.10        5.35      7.00 o 
   5   7  11        2.85        1.05      7.54 o 
  -7   8  11        0.48       -8.82      5.88 o 
  -6   8  11        0.38       -8.69      5.80 o 
  -5   8  11       10.65       15.63      5.92 o 
  -4   8  11        3.70       -2.22      4.61 o 
  -3   8  11       18.18       18.16      6.66 o 
  -2   8  11        7.02        1.47      4.63 o 
  -1   8  11       10.49        3.31      5.04 o 
   0   8  11        4.27        2.48      4.62 o 
   1   8  11        9.85        2.10      6.92 o 
   2   8  11        0.07       -6.78      5.90 o 
   3   8  11       11.76       18.11      8.37 o 
  -5   9  11        4.91       12.39      6.15 o 
  -4   9  11       11.62        9.78      5.85 o 
  -3   9  11        6.01        5.04      6.19 o 
  -2   9  11       10.39        4.26      7.34 o 
  -1   9  11       79.98       85.37     15.78 o 
   0   9  11        3.05       -2.47      4.85 o 
   1   9  11        2.29        3.28      5.98 o 
   2   9  11        1.02       -2.80      6.21 o 
 -10   0  12        7.36        7.08     10.78 o 
  -8   0  12       11.18        9.12      6.26 o 
  -6   0  12      145.49      146.96     11.99 o 
  -4   0  12       96.00      113.87     11.38 o 
  -2   0  12      150.17      162.62     17.42 o 
   0   0  12      147.39      146.09     16.22 o 
   2   0  12      275.67      311.46     28.37 o 
   4   0  12        5.96        7.82      7.75 o 
   6   0  12       14.52       14.31      8.82 o 
 -10   1  12        1.61       -6.09     10.01 o 
  -9   1  12        6.39        2.81      6.24 o 
  -8   1  12        0.30       -5.13      4.94 o 
  -7   1  12       26.46       27.52      8.25 o 
  -6   1  12      117.79      136.66     10.68 o 
  -5   1  12        0.43       -1.20      3.65 o 
  -4   1  12      288.93      266.92     14.76 o 
  -3   1  12       64.26       84.12      6.71 o 
  -2   1  12       75.07       72.94      8.85 o 
  -1   1  12       69.42       61.36     12.84 o 
   0   1  12      167.71      155.80     11.99 o 
   1   1  12       26.07       15.55      7.59 o 
   2   1  12      357.67      303.38     19.73 o 
   3   1  12       51.59       59.29      8.45 o 
   4   1  12       35.96       39.81      7.35 o 
   5   1  12       43.11       39.22      7.44 o 
   6   1  12        8.93        2.64      5.60 o 
   7   1  12        0.39       -4.24      6.44 o 
 -10   2  12       10.79        7.74      8.46 o 
  -9   2  12        1.11       -1.11      6.68 o 
  -8   2  12       31.96       26.60      7.58 o 
  -7   2  12       69.80       71.38      8.05 o 
  -6   2  12        0.89       -3.92      4.04 o 
  -5   2  12      180.11      174.68     11.19 o 
  -4   2  12      145.24      141.61      9.51 o 
  -3   2  12       17.61       22.84      6.00 o 
  -2   2  12      400.80      363.76     22.61 o 
  -1   2  12        0.19       -6.00      4.00 o 
   0   2  12        0.05        2.10      4.53 o 
   1   2  12      597.17      605.78     35.08 o 
   2   2  12        0.58       -0.23      4.87 o 
   3   2  12       20.76       25.69      6.92 o 
   4   2  12      178.78      145.63     11.96 o 
   5   2  12       12.66        4.31      5.45 o 
   6   2  12       33.74       33.30     11.00 o 
 -10   3  12       18.66        6.64      8.75 o 
  -9   3  12        8.90        1.61      9.18 o 
  -8   3  12       30.73       27.47      8.74 o 
  -7   3  12        2.56       -4.84      8.25 o 
  -6   3  12      131.38      128.00     10.71 o 
  -5   3  12      126.77      138.06     11.13 o 
  -4   3  12      122.07      137.80     10.09 o 
  -3   3  12       73.20       70.74     11.44 o 
  -2   3  12      181.21      165.61     12.72 o 
  -1   3  12       71.47       78.95      9.53 o 
   0   3  12      287.94      260.84     17.55 o 
   1   3  12       22.75       15.06      5.75 o 
   2   3  12      247.67      246.82     17.13 o 
   3   3  12      146.93      140.30     12.36 o 
   4   3  12       13.99       10.38      5.76 o 
   5   3  12       47.20       49.39      8.11 o 
   6   3  12        1.14       -0.68      7.67 o 
 -10   4  12        0.85        1.33      8.28 o 
  -9   4  12       34.44       32.97      9.84 o 
  -8   4  12       88.56      100.16     10.43 o 
  -7   4  12        4.45        2.78      5.54 o 
  -6   4  12        1.08       -5.96      4.66 o 
  -5   4  12       23.82       21.93      5.01 o 
  -4   4  12      368.00      395.03     22.79 o 
  -3   4  12      100.43      122.31     11.22 o 
  -2   4  12       82.39       97.21     10.89 o 
  -1   4  12       83.29      101.32     10.76 o 
   0   4  12       16.10       13.83      5.61 o 
   1   4  12       82.56       97.47     10.75 o 
   2   4  12       38.77       37.19      7.30 o 
   3   4  12        0.02       -6.67      4.77 o 
   4   4  12        6.87        5.29      5.66 o 
   5   4  12        5.25        3.34      8.69 o 
   6   4  12        3.15       -2.18      8.89 o 
  -9   5  12        9.73        5.81      6.57 o 
  -8   5  12        1.35       -6.29      5.79 o 
  -7   5  12        4.94       -2.43      5.67 o 
  -6   5  12       59.16       45.84      7.73 o 
  -5   5  12       31.16       23.87      6.65 o 
  -4   5  12       20.36       23.81      4.56 o 
  -3   5  12       71.30       86.23      8.50 o 
  -2   5  12       39.54       45.29      6.55 o 
  -1   5  12      183.72      184.63     11.47 o 
   0   5  12      178.54      194.50     11.78 o 
   1   5  12       61.24       58.12      7.08 o 
   2   5  12       16.70        9.05      4.87 o 
   3   5  12       17.96        7.71      4.88 o 
   4   5  12        0.73       -9.57      7.72 o 
   5   5  12       23.50       29.91     11.53 o 
  -8   6  12        1.72       -0.52      6.56 o 
  -7   6  12       10.52        5.20      6.07 o 
  -6   6  12       13.06       15.72      7.36 o 
  -5   6  12        0.33       -3.43      4.76 o 
  -4   6  12       53.55       62.53      6.22 o 
  -3   6  12      204.80      212.39     15.81 o 
  -2   6  12       28.45       36.33      6.22 o 
  -1   6  12      120.08      144.17     11.09 o 
   0   6  12        8.47        7.05      4.60 o 
   1   6  12       60.57       59.96      8.40 o 
   2   6  12        3.04        2.74      4.39 o 
   3   6  12       25.91       35.79      8.10 o 
   4   6  12        0.74        0.56      6.58 o 
  -7   7  12       29.80       22.48      7.51 o 
  -6   7  12       13.62        3.05      6.39 o 
  -5   7  12        7.13       13.42      6.09 o 
  -4   7  12        0.77        0.44      4.90 o 
  -3   7  12       97.42       98.88      7.92 o 
  -2   7  12        3.81        1.15      4.65 o 
  -1   7  12       41.72       45.19     11.91 o 
   0   7  12       23.17       22.93      5.82 o 
   1   7  12       25.81       16.03      5.84 o 
   2   7  12        9.02        3.40      4.88 o 
   3   7  12       14.60       12.72      7.40 o 
   4   7  12       35.03       67.61     11.55 o 
  -6   8  12        2.11       -9.04      6.02 o 
  -5   8  12       15.23        1.57      5.95 o 
  -4   8  12        0.01       -4.54      5.13 o 
  -3   8  12        2.37       -3.66      5.27 o 
  -2   8  12        7.31        2.10      4.87 o 
  -1   8  12       17.97       18.51      5.48 o 
   0   8  12        5.22        2.58      4.76 o 
   1   8  12       22.56       18.45      6.06 o 
   2   8  12       10.00       10.74      7.02 o 
  -4   9  12       32.51       29.62      8.23 o 
  -3   9  12        1.18        0.49     10.01 o 
  -2   9  12        0.13        1.32      7.89 o 
  -1   9  12        0.13       -1.67      4.84 o 
   0   9  12        3.02       -4.26      4.82 o 
  -7   0  13      100.38      119.15     18.12 o 
  -5   0  13       38.13       46.50      8.17 o 
  -3   0  13        0.10       -6.21      4.64 o 
  -1   0  13      679.38      574.68     47.59 o 
   1   0  13       72.15       60.24     12.32 o 
   3   0  13        0.14       -0.84      7.19 o 
   5   0  13       13.63       18.23      9.81 o 
 -10   1  13       27.35       11.18     11.59 o 
  -9   1  13       24.48       19.05      8.51 o 
  -8   1  13       59.98       64.03      8.32 o 
  -7   1  13      230.38      212.90     13.14 o 
  -6   1  13       12.28       14.23      5.28 o 
  -5   1  13       17.88       13.36      4.87 o 
  -4   1  13       27.69       25.21      5.81 o 
  -3   1  13       94.51      103.87     10.25 o 
  -2   1  13        4.65        4.96      4.86 o 
  -1   1  13        1.19       -6.02      4.13 o 
   0   1  13       91.20      101.36     14.29 o 
   1   1  13       61.02       71.81      9.40 o 
   2   1  13        7.84       -1.60      4.84 o 
   3   1  13        3.84        1.84      5.33 o 
   4   1  13        3.14       -4.55      4.40 o 
   5   1  13        0.10        4.58      5.74 o 
   6   1  13        3.05        3.36      5.58 o 
 -10   2  13       13.01        7.77      9.01 o 
  -9   2  13       17.70        9.31     11.13 o 
  -8   2  13       15.60       12.66      7.39 o 
  -7   2  13        7.68        7.40      5.01 o 
  -6   2  13       72.60       85.39     10.16 o 
  -5   2  13      434.91      393.38     20.63 o 
  -4   2  13        0.21       -4.13      3.87 o 
  -3   2  13        0.01       -1.47      4.68 o 
  -2   2  13        0.37       -6.11      4.37 o 
  -1   2  13        0.23       -4.91      4.59 o 
   0   2  13      510.75      534.82     31.79 o 
   1   2  13        2.28        4.03      5.46 o 
   2   2  13      318.10      299.24     19.89 o 
   3   2  13        3.65        0.04      4.82 o 
   4   2  13        4.27       -2.94      5.33 o 
   5   2  13       10.71       18.95      6.91 o 
  -9   3  13       26.12       17.19      9.07 o 
  -8   3  13       36.62       28.61     15.67 o 
  -7   3  13       68.19       77.17     24.97 o 
  -6   3  13       10.23        5.16      4.91 o 
  -5   3  13      183.60      176.81     12.30 o 
  -4   3  13       51.83       63.34      7.89 o 
  -3   3  13        0.01       -4.25      4.75 o 
  -2   3  13      159.93      147.25     15.08 o 
  -1   3  13       63.13       54.81      8.94 o 
   0   3  13        1.84        4.46      5.45 o 
   1   3  13      142.68      138.28     14.69 o 
   2   3  13       98.28       87.10     10.47 o 
   3   3  13        1.23       -2.11      5.25 o 
   4   3  13        8.04        7.12      5.79 o 
   5   3  13        0.34        1.14      5.87 o 
  -9   4  13        9.48        5.72      8.24 o 
  -8   4  13       14.31       13.60      7.96 o 
  -7   4  13       24.29       36.20     11.65 o 
  -6   4  13       37.66       34.48      8.96 o 
  -5   4  13       63.69       78.29      8.92 o 
  -4   4  13        9.24        6.24      4.94 o 
  -3   4  13      576.59      532.36     31.92 o 
  -2   4  13      123.55      134.76     12.22 o 
  -1   4  13      215.87      223.33     16.21 o 
   0   4  13       22.37       23.95      6.53 o 
   1   4  13       93.49       94.16     11.06 o 
   2   4  13       67.13       64.07      9.35 o 
   3   4  13        2.41       -3.03      5.39 o 
   4   4  13        6.99        0.53      5.42 o 
   5   4  13        2.20       -4.56      9.25 o 
  -8   5  13       11.95       16.94      8.72 o 
  -7   5  13        9.48        4.20      7.24 o 
  -6   5  13       58.88       53.35     10.34 o 
  -5   5  13       49.18       47.44      9.95 o 
  -4   5  13      134.28      160.67     12.13 o 
  -3   5  13       62.40       63.00      9.26 o 
  -2   5  13       75.54       96.80     14.89 o 
  -1   5  13      185.64      179.45     13.94 o 
   0   5  13       61.20       63.85      8.96 o 
   1   5  13        4.52        1.33      5.45 o 
   2   5  13       14.78        8.47      5.90 o 
   3   5  13        0.01        0.67      5.77 o 
   4   5  13        2.45       15.11     10.52 o 
  -8   6  13        4.02        0.35      8.24 o 
  -7   6  13        4.04        1.70      6.53 o 
  -6   6  13       90.55      118.78     12.14 o 
  -5   6  13       77.36      104.59     11.24 o 
  -4   6  13       11.43        8.53      4.52 o 
  -3   6  13        0.02       -7.71      6.04 o 
  -2   6  13        8.66        6.72      5.51 o 
  -1   6  13       28.41       29.78     12.24 o 
   0   6  13       30.66       46.12      8.52 o 
   1   6  13       27.23       26.36      7.37 o 
   2   6  13        3.87       -2.06      5.53 o 
   3   6  13        4.11        4.93      8.93 o 
  -6   7  13        7.74       10.98      7.31 o 
  -5   7  13        0.34       -4.84      5.46 o 
  -4   7  13       19.76        9.01      5.86 o 
  -3   7  13       27.61       31.21      6.74 o 
  -2   7  13        0.31       -3.77      4.54 o 
  -1   7  13       12.38       11.02      5.73 o 
   0   7  13        2.31       -6.49      4.33 o 
   1   7  13       13.29       12.23      6.30 o 
   2   7  13        2.92        0.27      6.60 o 
  -5   8  13       48.04       52.33      8.32 o 
  -4   8  13        2.65        1.48      5.83 o 
  -3   8  13        1.81        2.02      7.29 o 
  -2   8  13       10.69        1.42      5.55 o 
  -1   8  13        1.67        5.28      5.18 o 
   0   8  13       30.50       21.12      6.21 o 
  -8   0  14        0.46        6.53      9.59 o 
  -6   0  14      320.17      295.78     28.55 o 
  -4   0  14        0.30       -2.50      6.65 o 
  -2   0  14       51.76       55.65     12.28 o 
   0   0  14      208.39      194.15     20.63 o 
   2   0  14      259.66      236.63     23.79 o 
   4   0  14        2.08       -2.33      7.61 o 
  -9   1  14       10.77       10.57     11.38 o 
  -8   1  14       55.43       60.96     10.40 o 
  -7   1  14       77.45       81.95      9.18 o 
  -6   1  14       20.56       16.77      5.88 o 
  -5   1  14       96.33       95.27      9.28 o 
  -4   1  14      184.25      168.08     11.17 o 
  -3   1  14       40.78       32.70      6.19 o 
  -2   1  14      124.13      118.94     18.19 o 
  -1   1  14      143.14      146.69     12.20 o 
   0   1  14       74.97       76.36      9.77 o 
   1   1  14        1.57       -0.24      4.91 o 
   2   1  14        4.65        2.20      5.06 o 
   3   1  14        6.51       -2.34      5.45 o 
   4   1  14       14.36        5.62      5.93 o 
   5   1  14        0.07        0.28      6.31 o 
  -9   2  14       14.53        9.24      7.76 o 
  -8   2  14        0.49       -5.98      7.07 o 
  -7   2  14       31.78       28.80      6.44 o 
  -6   2  14       11.52        9.01      5.61 o 
  -5   2  14      124.97      141.57     11.58 o 
  -4   2  14       22.99       11.54      5.27 o 
  -3   2  14       21.37       26.84     10.43 o 
  -2   2  14        7.31        1.40      4.92 o 
  -1   2  14       26.87       22.57      6.70 o 
   0   2  14      119.04      133.99     12.16 o 
   1   2  14       45.69       47.14      8.21 o 
   2   2  14        0.00       -4.16      5.79 o 
   3   2  14        6.31        3.19      5.27 o 
   4   2  14       12.94       14.04      6.38 o 
  -9   3  14       15.34        3.91      7.86 o 
  -8   3  14       41.39       34.29      9.93 o 
  -7   3  14       65.50       77.29     11.45 o 
  -6   3  14        3.72        6.51      6.48 o 
  -5   3  14        0.18        0.43      4.77 o 
  -4   3  14       26.83       32.01      6.43 o 
  -3   3  14       47.50       45.44     18.64 o 
  -2   3  14        0.08       -2.63      6.38 o 
  -1   3  14        1.42        1.03      5.49 o 
   0   3  14        1.51       -2.86      5.21 o 
   1   3  14        1.29       -4.04      5.26 o 
   2   3  14       44.63       35.96      7.74 o 
   3   3  14       30.74       31.32     10.66 o 
   4   3  14        0.31       -7.32      5.45 o 
  -8   4  14        0.00       -6.99      7.74 o 
  -7   4  14       45.50       49.40     11.27 o 
  -6   4  14        0.79       -4.94      6.41 o 
  -5   4  14       27.27       26.17      6.57 o 
  -4   4  14        6.98        7.89      5.70 o 
  -3   4  14       40.99       50.29      8.95 o 
  -2   4  14        0.16        5.07      5.50 o 
  -1   4  14       85.33      117.66     13.74 o 
   0   4  14      106.71      100.94     11.61 o 
   1   4  14        3.06        0.44      5.76 o 
   2   4  14        0.34      -10.10      7.09 o 
   3   4  14        0.00       -1.86      5.93 o 
   4   4  14        0.28       -1.05      5.86 o 
  -7   5  14       49.99       76.96     12.52 o 
  -6   5  14        0.06        3.11      7.83 o 
  -5   5  14       19.20        7.02      7.50 o 
  -4   5  14       33.80       29.68      7.13 o 
  -3   5  14        3.84        1.05      5.73 o 
  -2   5  14       20.98       24.65      7.21 o 
  -1   5  14        1.14       -3.69      5.47 o 
   0   5  14        3.07       -1.93      6.00 o 
   1   5  14       41.60       53.76      9.19 o 
   2   5  14       40.79       59.86     12.27 o 
   3   5  14        1.40       -4.60      5.94 o 
  -6   6  14       31.74       36.90     10.09 o 
  -5   6  14        0.26       -3.08      6.39 o 
  -4   6  14       23.25       27.81      6.81 o 
  -3   6  14       14.96       11.68      6.82 o 
  -2   6  14        6.68        4.33      5.72 o 
  -1   6  14        4.39        2.17      5.86 o 
   0   6  14        8.06        8.03      6.20 o 
   1   6  14        2.41       -3.96      5.94 o 
   2   6  14        9.01        8.18      6.84 o 
  -5   7  14       12.58       19.20     12.05 o 
  -4   7  14        0.27        2.45      7.71 o 
  -3   7  14        1.68       -0.81      7.17 o 
  -2   7  14       11.63        8.91      6.08 o 
  -1   7  14        1.44       -4.40      5.95 o 
   0   7  14       73.67      100.63     12.19 o 
  -7   0  15       14.41       14.67     10.64 o 
  -5   0  15       11.14        5.43      8.42 o 
  -3   0  15        0.53        1.87      7.96 o 
  -1   0  15       95.38       89.62     15.40 o 
   1   0  15        2.61       -4.01      6.67 o 
   3   0  15        2.56        0.88      7.83 o 
  -8   1  15       32.05       44.08      9.45 o 
  -7   1  15       14.49       22.63      7.68 o 
  -6   1  15        8.00       -1.52      5.95 o 
  -5   1  15       29.64       30.43      7.48 o 
  -4   1  15       12.51       12.75      6.56 o 
  -3   1  15        5.25        3.81      5.40 o 
  -2   1  15        3.26       -2.58      5.58 o 
  -1   1  15       76.72       75.70      9.99 o 
   0   1  15       28.20       12.83      6.36 o 
   1   1  15        4.36       -1.10      5.11 o 
   2   1  15       12.61       10.86      6.18 o 
   3   1  15       13.01        9.45      6.32 o 
  -8   2  15        1.07       -8.52      6.70 o 
  -7   2  15        2.06       -4.63      5.52 o 
  -6   2  15        0.00       -2.17      4.91 o 
  -5   2  15        0.01       -6.68      4.46 o 
  -4   2  15       92.35       96.91      9.71 o 
  -3   2  15       74.48       91.11     11.35 o 
  -2   2  15       72.27       61.79     20.03 o 
  -1   2  15      104.94      117.93     12.57 o 
   0   2  15        0.27       -3.79      5.10 o 
   1   2  15       21.92       15.61      6.07 o 
   2   2  15        8.94        6.21      5.91 o 
   3   2  15       23.16       20.64      7.49 o 
  -8   3  15        4.95        2.20      7.87 o 
  -7   3  15        2.05       -0.44      9.64 o 
  -6   3  15       90.32      107.50     11.15 o 
  -5   3  15       22.28       16.97      6.05 o 
  -4   3  15       45.80       51.57      7.81 o 
  -3   3  15       18.10       11.67      6.02 o 
  -2   3  15       67.65       55.48      9.05 o 
  -1   3  15       81.31       95.49     16.69 o 
   0   3  15        2.48       -2.64      5.40 o 
   1   3  15       41.77       61.77      9.63 o 
   2   3  15       14.27       10.73      6.40 o 
   3   3  15        8.55       -2.84      5.67 o 
  -7   4  15       10.33        6.50      7.58 o 
  -6   4  15       10.50       -2.82      7.55 o 
  -5   4  15        0.35       -1.82      5.34 o 
  -4   4  15       14.58       16.11      5.76 o 
  -3   4  15       35.45       29.86      7.97 o 
  -2   4  15       15.47       16.93      7.96 o 
  -1   4  15       26.81       15.92      8.72 o 
   0   4  15       38.50       49.96      9.10 o 
   1   4  15       53.26       57.61      9.91 o 
   2   4  15       14.37       18.17     10.23 o 
  -6   5  15       17.00        2.30      7.62 o 
  -5   5  15        0.16       -5.07      7.21 o 
  -4   5  15        1.09        0.95      5.13 o 
  -3   5  15        0.39       -5.49      5.70 o 
  -2   5  15       48.76       59.02      9.85 o 
  -1   5  15       15.55       17.17      6.98 o 
   0   5  15       10.65        8.21      6.64 o 
   1   5  15        0.07       -0.63      5.83 o 
  -5   6  15        5.85       10.61     14.51 o 
  -4   6  15        1.67        0.17      5.51 o 
  -3   6  15        9.42       13.37      6.81 o 
  -2   6  15       65.88       61.00      9.80 o 
  -1   6  15        0.86        4.20      7.17 o 
   0   6  15       12.85        9.38      7.29 o 
  -6   0  16        5.06       -5.56      7.77 o 
  -4   0  16       48.26       65.73     13.58 o 
  -2   0  16        4.01        1.12      7.62 o 
   0   0  16       36.68       40.83     11.52 o 
   2   0  16        0.71        2.58      8.91 o 
  -7   1  16        9.83        5.49      7.24 o 
  -6   1  16        0.37        1.77      7.95 o 
  -5   1  16        0.00       -1.96      6.07 o 
  -4   1  16       25.96       23.30      7.64 o 
  -3   1  16       28.81       30.42      7.43 o 
  -2   1  16        4.87        0.03      5.31 o 
  -1   1  16        9.72        6.15      5.57 o 
   0   1  16       40.19       62.78      9.69 o 
   1   1  16        1.22       -6.14      5.57 o 
   2   1  16        0.00       -2.59      5.82 o 
  -7   2  16       23.15       22.66      8.31 o 
  -6   2  16        2.00       -9.26      6.17 o 
  -5   2  16        0.73       -7.89      5.26 o 
  -4   2  16        8.75        4.94      5.34 o 
  -3   2  16        0.25        0.93      4.98 o 
  -2   2  16       15.03        9.45      6.49 o 
  -1   2  16        2.77       -0.50      5.74 o 
   0   2  16       29.38       32.75      8.10 o 
   1   2  16        1.05       -0.73      5.32 o 
   2   2  16        3.20       -0.01      5.34 o 
  -6   3  16       36.43       40.46      7.43 o 
  -5   3  16        4.68       -2.00      5.72 o 
  -4   3  16        7.59       -0.64      5.03 o 
  -3   3  16       22.02       24.85      6.19 o 
  -2   3  16        2.13       -2.48      5.84 o 
  -1   3  16        0.13       -6.85      5.77 o 
   0   3  16       43.23       31.65      7.70 o 
   1   3  16        0.41       -0.83      5.93 o 
  -5   4  16        3.56        2.19      5.92 o 
  -4   4  16        0.88       -7.43      4.95 o 
  -3   4  16       69.81       84.13     11.61 o 
  -2   4  16       13.01       13.54      6.58 o 
  -1   4  16        4.73        5.84      6.39 o 
   0   4  16       10.74        8.43     14.21 o 
  -3   5  16        0.62       -4.16      5.36 o 
  -2   5  16        3.45       -1.39      6.33 o 
  -5   0  17        0.76       -5.25      8.23 o 
  -3   0  17       12.93       14.33      9.62 o 
  -1   0  17        4.27       -0.62      8.08 o 
  -5   1  17        0.02       -7.63      5.94 o 
  -4   1  17       13.76       20.90      7.71 o 
  -3   1  17        7.22        2.59      7.22 o 
  -2   1  17       13.99       14.40     10.43 o 
  -1   1  17        7.55        2.51      6.32 o 
   0   1  17       21.82       30.45      7.73 o 
  -4   2  17        8.32       10.51      7.12 o 
  -3   2  17       33.78       50.41      9.82 o 
  -2   2  17       45.30       58.68      9.89 o 
  -1   2  17       12.38        7.06      6.38 o 
  -3   3  17        3.59        2.68      5.37 o 
                                                 
